# Supplementary material for: Chronic d-ribose and d-mannose overload induce depressive/anxiety-like behavior and spatial memory impairment in mice
Source: Transl Psychiatry. 2021 Feb 2;11:90. doi: 10.1038/s41398-020-01126-4 (PMC7854712; doi:10.1038/s41398-020-01126-4)
Supplement: Supplementary file 5 — Supplementary Table S2 [file 41398_2020_1126_MOESM5_ESM.xlsx]

## Sheet: TOTAL-ori
Compound name	KEGG	HMDB	RSD	t-Stat	RT-median	RT-min	RT-max	QC01	QC02	QC03	CON1	CON2	CON3	CON4	CON5	CON6	CON7	CON8	CON9	RIB1	RIB2	RIB3	RIB4	RIB5	RIB6	RIB7	RIB8	RIB9	MAN1	MAN2	MAN3	MAN4	MAN5	MAN6	MAN7	MAN8	MAN9
Flavin adenine dinucleotide (FAD)	C00016	HMDB01248	0.376663	3.35	761.698	760.272	763.896	26594	11848.8	20636.9	25232.4	21320	24589.2	25728.9	26099.4	25848.8	21067.5	26254.2	20799.5	23179.9	22463.8	29958.1	26642.9	30402	25336.1	30873.1	30142.5	22787.4	29455	34347.1	24750.3	27300.4	31154	23696.1	27437.8	31328.2	33577.8
gamma-Glutamyl-L-methionine	NA	HMDB34367	0.289555	3.27	702.344	678.738	713.56	116554	122368	191188	92482.7	87146.2	115735	119494	76487.6	83556.8	85469.8	129670	124391	93374.9	109429	205786	168175	164301	143463	178512	113523	107006	274946	170507	328173	129876	115386	158093	89729.3	111521	127192
Nicotinamide adenine dinucleotide phosphate (NADP)	C00006	HMDB00217	0.358609	3.18	938.827	893.988	998.306	1595.85	2729.22	1471.81	784.553	1389.83	1714.32	990.637	2205.47	2415.08	1267.04	1365	1733.96	2180.8	2488.72	3004.67	1752.1	2265.8	1758.14	2646.62	2700.73	1210.22	2867.25	2252.21	3093.46	2966.08	1072.68	1382.52	3018.69	1746.63	2942.84
2'-Deoxyguanosine 5'-diphosphate (dGDP)	C00361	HMDB00960	0.970362	3.13	934.632	923.654	962.508	3153.43	15123	3119.26	4300.73	1953.56	5436.73	3945.97	3499.21	3872.03	5174.99	4639.07	6771.98	7307.86	3557.69	6169.63	8773.01	4206.36	5750.33	8699.93	5015.75	7328.06	5498.46	6023.02	6497.23	11757.3	5016.94	5067.44	5224.46	9000.18	5368.1
Glycine	C00037	HMDB00123	0.0196469	3.13	667.61	665.906	670.566	1.58546e+06	1.64286e+06	1.63817e+06	1.4647e+06	1.29028e+06	1.38366e+06	1.45743e+06	1.5835e+06	1.52375e+06	1.5603e+06	1.72285e+06	1.54008e+06	1.36517e+06	1.90775e+06	1.75073e+06	1.63217e+06	1.60386e+06	1.70428e+06	1.70887e+06	1.39754e+06	1.57888e+06	1.81865e+06	1.89932e+06	1.77364e+06	1.77624e+06	1.71193e+06	1.59322e+06	1.51956e+06	1.6021e+06	1.78517e+06
Adenine	C00147	HMDB00034	0.195347	-3.57	293.164	271.046	320.052	1.99093e+06	1.33735e+06	1.70092e+06	2.66526e+06	4.33627e+06	2.7999e+06	2.86215e+06	1.73456e+06	2.05714e+06	1.70608e+06	1.6112e+06	1.7779e+06	1.95899e+06	1.24542e+06	1.25144e+06	745885	1.02573e+06	1.19872e+06	713695	858868	1.31344e+06	1.34732e+06	1.36331e+06	1.04316e+06	1.65089e+06	1.53174e+06	1.28137e+06	1.8208e+06	1.78653e+06	1.30131e+06
NG,NG-Dimethyl-L-arginine (ADMA)	C03626	HMDB01539	0.204481	2.93	884.259	839.872	907.024	820746	1.12708e+06	789394	260396	260776	228391	379067	262339	257756	252196	421251	777112	722670	300798	562544	1.10439e+06	334726	789555	330785	242022	789089	485066	223451	902330	939059	295122	880880	335942	736582	1.0182e+06
histamine	C00388	HMDB00870	0.366093	2.79	660.124	657.172	664.784	52742.6	105757	66694.3	33266.6	75518.9	30240.8	42168.6	25934.8	26806.9	31891.6	48341.6	66617.5	158934	40609.5	170945	66125.9	41120.8	43795	62202.5	71412.9	50631.8	118399	45027.1	64891.9	85142.6	51006.1	59204.2	72438.1	64844	41538.4
Phosphorylcholine	C00588	HMDB01565	0.306505	2.87	876.208	873.524	885.462	1.18963e+08	7.86171e+07	1.49249e+08	1.34657e+08	1.27666e+08	1.12866e+08	1.28605e+08	1.13523e+08	1.15705e+08	1.1511e+08	1.41267e+08	1.32525e+08	162933279	1.33656e+08	126301762	1.40733e+08	1.35524e+08	1.27101e+08	1.51114e+08	1.38315e+08	1.29325e+08	1.34055e+08	1.43188e+08	1.44259e+08	138191440	1.29025e+08	126076973	1.22482e+08	1.33564e+08	1.50435e+08
L-Lysine	C00047	HMDB00182	0.272646	2.78	957.584	941.256	975.87	133132	200611	234616	158046	173273	145646	145938	118487	151234	103289	183936	171609	749023	119556	152514	181217	149667	239343	856157	373381	237517	142265	191062	192325	188671	151132	864091	187169	758572	177776
Acetylcholine	C01996	HMDB00895	0.107752	2.58	341.531	332.884	364.536	269557	241195	217320	79843.8	167781	151156	153163	168549	168720	72436.6	110084	181468	401655	113768	270721	115172	216947	83049.5	171859	181122	164146	206059	229181	169763	181702	294633	147877	218205	158246	209216
taurine	C00245	HMDB00251	0.642737	2.56	539.614	536.82	542.558	5.05963e+06	1.5413e+07	2.41633e+07	5.39459e+06	8.98379e+06	8.51316e+06	5.36494e+06	7.46251e+06	9.82852e+06	1.14001e+07	1.95228e+07	1.69593e+07	1.7545e+07	5.49644e+06	1.01058e+07	1.39908e+07	9.06153e+06	2.13747e+07	1.81721e+07	2.16818e+07	2.10042e+07	1.18332e+07	1.29728e+07	19107789	1.61456e+07	6.94735e+06	20046225	1.93192e+07	1.532e+07	2.05759e+07
sn-Glycerol 3-phosphate	C00093	HMDB00126	0.1237	2.39	822.322	819.602	826.872	84339.1	107715	93537.5	66387	89256.7	49710.9	81206.5	55966.1	47807.3	82436.1	96412.5	124926	171828	101391	113712	96377.6	91713.2	68108.7	104981	50922.3	98675.9	65333	109716	89589.7	124944	121291	81060.7	183275	134507	79717
L-Methionine	C00073	HMDB00696	0.0831813	-2.27	513.919	480.808	543.918	3.44617e+06	2.98155e+06	3.00569e+06	3.86058e+06	3.1194e+06	3.97497e+06	3.19638e+06	4.2319e+06	3.18316e+06	3.60683e+06	3.34935e+06	3.61677e+06	2.22255e+06	4.07427e+06	3.76564e+06	2.59197e+06	2.45447e+06	3.53068e+06	2.35591e+06	3.24939e+06	2.97471e+06	3.91252e+06	3.22543e+06	3.39143e+06	4.39749e+06	3.20971e+06	3.48984e+06	2.45139e+06	2.03899e+06	2.32777e+06
N-Carbamoyl-L-aspartic acid	C00438	HMDB00828	0.402041	2.19	801.394	787.412	853.438	403.511	930.597	636.761	636.368	899.799	615.292	115.568	278.42	541.235	335.923	880.34	893.985	1197.15	536.637	571.145	1353.14	439.225	593.917	984.927	1074.89	640.675	589.051	754.821	1040.19	516.053	754.917	663.812	872.497	1274.78	1195.69
L-Leucine	C00123	HMDB00687	0.364418	-2.1	475.022	447.768	476.486	3.92916e+06	2.22615e+06	2.14318e+06	4.31344e+06	3.4369e+06	3.89535e+06	4.97998e+06	4.6891e+06	4.03242e+06	3.1874e+06	2.30222e+06	1.99394e+06	1.76285e+06	5.187e+06	4.68058e+06	1.97195e+06	3.07131e+06	2.30213e+06	1.74024e+06	1.89834e+06	1.97839e+06	5.47244e+06	3.39993e+06	1.91917e+06	2.06324e+06	3.56473e+06	2.35839e+06	1.44557e+06	1.71249e+06	2.12493e+06
Cytidine triphosphate (CTP)	C00063	HMDB00082	1.25608	2.06	947.738	924.176	975.432	2280.95	27801.3	3990.85	2521.96	3856.38	3133.34	3464.48	3947.86	3083.92	587.672	2150.46	2885.68	2821.07	3597.75	1360.9	11691.3	5399.17	2800.03	5228.67	4405.87	1481.61	3194.25	6858.95	2971.97	7894.3	2903.15	3815.98	3566.23	3904.91	2674.09
Nicotinamide adenine dinucleotide (NAD)	C00003	HMDB00902	0.187465	2.03	829.252	827.672	834.058	56824.1	81915.9	65383.2	35824.5	103829	55176.6	58271	63792.9	72916.6	72276.3	75957.6	77144.3	117183	86171.8	96107	54129.1	67659.4	53147.6	82954.9	76872	73924.9	70980.1	91279.8	91926.8	82504.2	83220.3	79155.4	191275	94811.1	81435.5
L-Glutamic acid	C00025	HMDB00148	0.0608178	-2.17	756.294	754.51	760.714	1.04945e+08	9.744e+07	9.31048e+07	1.04928e+08	1.01323e+08	1.00494e+08	108943056	1.0821e+08	1.04333e+08	1.0164e+08	9.51576e+07	8.67385e+07	9.15387e+07	1.00571e+08	9.89773e+07	9.23053e+07	9.89728e+07	9.13357e+07	9.02116e+07	9.56612e+07	9.26366e+07	9.52428e+07	1.01513e+08	9.18663e+07	9.83184e+07	1.04219e+08	9.37201e+07	9.80139e+07	9.58547e+07	95820557
L-Aspartic Acid	C00049	HMDB00191	0.056832	2.05	764.323	762.88	766.676	2.01801e+07	2.10223e+07	2.25622e+07	1.68883e+07	1.8249e+07	1.89818e+07	1.8751e+07	1.98221e+07	1.91683e+07	2.03744e+07	2.18651e+07	2.63899e+07	1.95846e+07	2.5045e+07	2.59593e+07	2.02539e+07	2.37521e+07	2.01766e+07	2.35686e+07	1.94037e+07	1.84934e+07	2.29519e+07	2.52538e+07	2.79613e+07	2.12579e+07	2.20467e+07	2.29739e+07	1.74998e+07	2.17292e+07	2.49476e+07
Creatinine	C00791	HMDB00562	0.0394187	2.1	298.524	285.254	299.958	1.09363e+08	1.1819e+08	1.12557e+08	1.0217e+08	8.63435e+07	9.04258e+07	1.00502e+08	1.11806e+08	1.11669e+08	1.05369e+08	1.17671e+08	1.13017e+08	100710598	1.1004e+08	1.21325e+08	106710340	1.07062e+08	1.12252e+08	1.09964e+08	1.07694e+08	1.14228e+08	1.16647e+08	1.17076e+08	120115896	1.22354e+08	1.0818e+08	1.19649e+08	1.07016e+08	1.07716e+08	1.13561e+08
Cholesterol sulfate	C18043	HMDB00653	0.302788	1.95	35.614	1.17	59.586	5177.78	5958.4	9027.58	10792.1	5865.3	4221.09	11265.4	5666.73	5770.77	15904.2	8571.65	12129.4	10649.6	7305.95	44799.8	25031.2	8762.05	11245.7	18990.3	12617	11211.1	57719.8	8384.45	14789.2	6170.57	10102.4	6383.49	7879.28	9063.72	12747.2
Allantoic acid	C00499	HMDB01209	0.374146	-2.07	676.23	663.042	680.508	1227.21	1834.72	865.441	1304.28	2576.25	1487.87	3862.79	1175.71	2206.05	2088.65	2613.41	1122.24	1740.47	1422	798.67	970.438	911.455	846.568	1056.58	1593.86	1307.65	2249.91	1307.22	560.626	1628.08	1916.68	1402.26	1620.29	1900.95	1831.54
Deoxyguanosine triphosphate (dGTP)	C00286	HMDB01440	1.45485	1.93	951.66	932.992	985.832	1854.83	24604.6	1090.9	2659.17	1553.57	2817.47	1675.74	1470.9	2311.79	2533.6	3314.89	2802.58	2384.87	2288.77	3729.88	3327.87	2583.62	2786.26	2628.47	1069.31	5774.89	2524.49	3270.54	2614.45	5709.59	2485.74	2576.72	832.935	7891.43	3674.55
Glycerophosphocholine	C00670	HMDB00086	0.0274433	-1.94	720.366	718.926	722.256	7.31951e+07	7.56155e+07	7.73109e+07	8.89538e+07	9.09539e+07	8.08763e+07	8.28962e+07	76045686	8.40561e+07	5.44972e+07	7.04821e+07	7.87467e+07	9.88994e+07	5.75548e+07	6.337e+07	6.82101e+07	7.13996e+07	7.58708e+07	6.46444e+07	9.44502e+07	5.31471e+07	6.02828e+07	5.85936e+07	6.03761e+07	5.56741e+07	7.41463e+07	6.58994e+07	8.30876e+07	7.32261e+07	7.14303e+07
D-Glucose 6-phosphate	C00092	HMDB01401	0.108287	-1.91	900.134	884.184	917.572	12624.6	12149.2	14828.3	27215.4	4530.82	20191.5	17120.5	18517.1	14945.9	11118.4	13434.5	9839.38	5192.07	20493.9	7641.02	15860.9	13205.8	25098.1	6769.67	24144	8097.36	5813	5655.97	3242.95	5554.71	10996.7	7567.83	4048.23	4354.6	6211.28
Hypoxanthine	C00262	HMDB00157	0.38155	1.87	301.366	285.394	324.354	9.58656e+07	4.36149e+07	9.43516e+07	5.97009e+07	3.20464e+07	7.11046e+07	5.14318e+07	8.99414e+07	7.65149e+07	8.29398e+07	1.15483e+08	1.22104e+08	1.60411e+07	1.32485e+08	1.03501e+08	1.04151e+08	5.97117e+07	1.11477e+08	1.36147e+08	9.13081e+07	1.0752e+08	9.66993e+07	9.80633e+07	133441108	1.40763e+08	112271720	1.35899e+08	6.6616e+07	8.30659e+07	8.414e+07
Deoxycytidine monophosphate (dCMP)	C00239	HMDB01202	0.0290256	1.8	822.491	794.81	846.87	13014.5	12599.5	12283.4	13167	16400.8	12746.1	15660.7	13764.7	15488.7	14023.8	16252.4	11768.8	14578.4	13492.8	20754.1	11659.7	15139.4	12261.5	12635.1	15461.1	16510.5	20104.6	19108	14559.6	14889.3	16526.2	15058.3	16674.9	15447	22555.4
2-Thiocytidine	NA	NA	0.354258	1.82	311.356	281.438	331.3	4161.09	6590.26	3390.56	819.699	793.481	1108.08	1525	643.425	2513.3	2023.48	1624.03	2685.64	667.925	2720.56	13649.7	2649.3	1692.16	935.357	2223.59	1777.02	2801.15	35815.1	3200.47	2623.54	8041.4	2661.48	2803.15	1324.35	2991	3180.12
Adenosine	C00212	HMDB00050	0.0498824	-1.81	305.67	291.64	321.162	1.90119e+08	2.03811e+08	1.85234e+08	2.38991e+08	3.97256e+08	1.26307e+08	2.61615e+08	1.65864e+08	160595138	1.70864e+08	1.14793e+08	1.38424e+08	3.26257e+08	1.03291e+08	1.25071e+08	9.60531e+07	1.16979e+08	1.48312e+08	9.61322e+07	1.45981e+08	1.25847e+08	1.06723e+08	137792092	8.86946e+07	1.05137e+08	1.42619e+08	9.84601e+07	1.87998e+08	1.91384e+08	1.43028e+08
Ethanolamine	C00189	HMDB00149	0.128161	1.77	565.51	558.172	569.778	65424.8	60342	50598.3	62949.1	57463.6	54759.6	46119	54376.9	52635.9	52853.1	80631.8	58091.8	56398.1	65196.3	71561.8	69321.2	67839.3	58784.8	60167.3	45601.8	68491.7	64663.8	74940.1	65408.1	70117	67392	70460.6	50820.8	57975.5	73996.4
Alpha-N-Phenylacetyl-L-glutamine	C04148	HMDB06344	0.922693	1.72	409.34	392.26	433.44	895.956	5468.71	1624	944.277	1764.24	1265.49	882.394	911.685	735.466	3954.77	2161.66	2706.81	4697.5	876.611	416.753	3246.04	680.764	2118.3	2784.31	1563.34	2378.9	1585.58	1080.89	3731.58	4981.46	1390.69	2801.87	1888.01	6017	4791.83
4-Pyridoxic acid	C00847	HMDB00017	0.835412	1.71	59.674	3.648	83.388	25504.5	132796	46139.6	17952.6	13855.3	27193	40784.6	12598.6	24995	20031	38355.9	29733.6	54838.6	28344.8	123289	37606.7	11866.7	14813.8	30175.1	18357.6	24111.1	47731.1	17356	38519.9	91734	12983	31625.7	21975.4	40270	37096.2
Argininosuccinic acid	C03406	HMDB00052	0.196867	-1.64	890.884	888.864	915.048	1.67611e+06	1.4191e+06	1.12296e+06	1.72775e+06	911243	1.61703e+06	1.67841e+06	1.73006e+06	1.61475e+06	1.72641e+06	1.3444e+06	1.37022e+06	761820	2.44592e+06	1.22233e+06	1.25631e+06	1.11686e+06	1.31123e+06	1.07725e+06	884430	997159	1.68634e+06	2.0538e+06	1.37047e+06	1.24884e+06	1.32651e+06	1.30781e+06	947482	864411	1.57437e+06
GDP-L-fucose	C00325	HMDB01095	0.222339	1.63	871.732	856.076	889.64	14901.2	21044.4	23430.9	15194.4	18046.7	17114.6	15011.6	19603.5	22103.4	23281.4	24649.4	19050.3	19222.7	17469.9	19769.3	20262.8	16967.6	23989.1	22508.3	30703.9	17695.3	22667.2	21093.1	16541	21577.4	24953.9	21000.1	24659.3	22596.8	26334.5
Orotic acid	C00295	HMDB00226	0.26797	1.59	430.582	429.148	460.91	987.513	588.933	981.916	1004.04	848.291	701.843	887.808	885.826	889.195	1007.79	608.881	780.261	982.644	1067.9	580.819	1055.07	714.809	836.742	728.408	1108.49	765.161	990.092	943.064	1285.91	786.549	1110.68	902.079	920.797	1016.64	1190.05
Kynurenic acid	C01717	HMDB00715	0.376242	1.58	324.194	311.99	378.888	39945.4	65663.8	32655.5	63563	14072.6	15376.8	47389.3	23500.8	15379.2	21951.4	20749.5	32872.5	25100.7	20885.8	193874	37831	10078.6	15424.6	20164.6	16230.4	41787.4	132033	28350.1	29604.7	69832.6	25534.4	30272.7	24125.3	85531.9	57489.9
Inosine 5'-monophosphate (IMP)	C00130	HMDB00175	0.286584	1.56	850.795	847.89	876.118	8.55465e+06	1.33608e+07	8.21406e+06	6.43241e+06	2.41737e+06	8.17585e+06	4.40882e+06	1.35935e+07	1.22943e+07	4.88886e+06	7.83263e+06	2.89434e+06	3.4778e+06	9.17091e+06	2.09764e+07	6.46575e+06	1.04974e+07	6.19751e+06	4.06805e+06	1.72331e+07	1.18979e+07	1.75024e+07	6.51183e+06	1.67862e+06	6.20043e+06	1.89011e+07	5.18811e+06	1.68416e+07	4.47118e+06	1.29722e+07
D-Glucuronic acid	C00191	HMDB00127	0.0620663	1.53	737.596	713.02	739.476	7998.28	7299.2	7120.72	7820.84	6061.82	6373.62	7105.05	6599.81	5976.65	7570.85	7218.02	6662.21	6923.91	9397.48	6542.05	7825.33	7464.64	7447.82	5728.9	6962.37	6843.17	7324.77	7644.07	8436.21	8758.78	6708.48	6752.89	7224.62	7655.35	5686.71
Purine	C15587	HMDB01366	0.189013	1.53	210.301	175.644	245.17	23668.4	31153.2	22080.6	14323.4	14059.9	11744.8	13528.5	16844.9	21565.6	25953.6	28722.3	22294.7	15569.7	25478	29596.7	20705.5	16291.9	18326.9	21836.2	9373.66	28121.7	22634.6	23251	21562	44483.7	18486.2	45009.5	13478	24282.2	21225.5
L-Abrine	C02983	NA	0.618752	1.5	404.718	372.376	422.028	457.383	1013.68	316.423	603.216	780.286	92.2739	397.167	658.028	125.666	554.665	104.533	664.88	657.804	557.311	947.639	621.436	102.409	69.1019	1029.54	708.301	650.044	5385.04	605.278	677.197	1078.45	621.56	596.821	747.788	353.232	329.629
Xanthurenic acid	C02470	HMDB00881	0.197439	1.44	388.082	356.81	424.88	3173.83	3216.29	4427.64	2579.34	2138.75	3867.78	2990.25	4110.69	2629.83	2613.49	2589.65	3694.38	3695.41	2229.27	3429.32	2187.48	3360.77	3193.62	3428.78	4218.15	1926.69	3353.06	11142.1	4504.84	4069.39	2771.37	2472.84	3219.27	4222.68	4667.61
N6-Acetyl-L-lysine	C02727	HMDB00206	0.0525486	1.45	647.258	628.618	660.196	74593.7	82667	80391.8	64950.5	90591.1	90879.7	106031	60179.1	66319	89887.8	57312	76068.8	105537	98948.3	102172	119944	73315	67573.6	95397.6	83764.3	69066.4	94290.6	70893.8	78844.4	77162.8	74009.7	134806	74847.9	101537	71577
Pseudouridine	C02067	HMDB00767	0.0741379	1.43	443.44	419.948	470.638	7265.09	7778.31	8422.43	4285.67	8834.98	6606.2	6445.1	8005.2	5991.78	6417.95	5763.02	6989.37	6957.18	5530.38	11067	5396.2	5970.93	8130.05	5087.1	6491.55	7772.74	18735.9	7986.65	8990.68	6788.9	7227.62	7310.5	6252.51	6122.13	8712.58
Nicotinic acid adenine dinucleotide (NAAD)	C00857	HMDB01179	0.368882	1.45	853.088	850.764	869.772	3820.77	7966.81	5300.33	6857.23	7935.31	6158.82	5526.86	6010.79	4561.9	4305.99	5763.65	4415.86	7163.54	7009.21	6512.57	4756.29	7093.75	4064.42	5409.58	7046.79	4650.85	6853.02	7033.88	6400	6984.71	8380.93	4690.45	8787.8	6807.61	6463.28
Guanosine	C00387	HMDB00133	0.345654	-1.45	475.022	473.512	492.272	4.51842e+06	2.67839e+06	2.50035e+06	4.19303e+06	4.48199e+06	2.99368e+06	4.35031e+06	3.34263e+06	2.42717e+06	2.78686e+06	2.87982e+06	2.59331e+06	3.05584e+06	4.26436e+06	2.9564e+06	2.36691e+06	3.73892e+06	3.074e+06	2.4081e+06	1.58745e+06	2.22512e+06	3.93171e+06	3.82017e+06	2.79181e+06	3.02389e+06	3.54056e+06	2.77333e+06	1.23768e+06	2.17368e+06	2.61955e+06
5'-Methylthioadenosine	C00170	HMDB01173	0.0466939	-1.49	128.826	107.576	149.37	2.09185e+07	2.04814e+07	1.91131e+07	2.10432e+07	1.34079e+07	2.01273e+07	1.86167e+07	2.28274e+07	4.52192e+07	1.2985e+07	1.83757e+07	1.25268e+07	1.09454e+07	1.41824e+07	1.3625e+07	6.47408e+06	1.17671e+07	1.52176e+07	9.9405e+06	1.24544e+07	1.87368e+07	1.90776e+07	1.91665e+07	1.45285e+07	2.61002e+07	1.9134e+07	1.84366e+07	1.97215e+07	1.45653e+07	1.21932e+07
Glutathione disulfide	C00127	HMDB03337	0.133855	-1.41	940.862	937.558	954.342	332379	429157	416275	457868	532669	622689	528351	426934	569662	410445	393954	387813	659514	365642	447586	362194	429338	477118	309444	618849	367473	127452	402288	344286	372484	508145	372217	315055	471094	648843
Deoxyinosine	C05512	HMDB00071	0.0686612	1.42	324.214	313.814	371.232	83123.2	85702.9	75008.8	41337	41393.5	54276.8	64305.8	50984.9	50910.8	52599.4	73423.6	53417	42458.8	55371.7	406241	43602.5	45633.2	51981.9	43231.8	50135	64187.5	434331	59277.8	59392.1	82337.9	54513.8	65508.4	48284.9	36086.2	45642.5
2'-O-methyladenosine	C04779	HMDB04326	0.246529	1.35	188.219	131.042	241.122	7631.18	12263.7	12103.3	6735.76	9464.02	9283.16	10748.5	4786.42	19804.5	9585.54	30335.8	21016.7	14994.6	5546.91	23025.4	16227.2	13115	9633.78	12006.1	10508.2	36666.8	11947.5	8040.71	27896.6	140551	5219.32	21727.5	20364.7	33381.7	20441.7
gamma-L-Glutamyl-L-phenylalanine	NA	HMDB29562	0.212027	-1.35	651.546	626.818	705.24	10485.1	7163.86	7669.79	8423.41	8649.44	7984.16	12011.2	9158.84	10161.8	11686.6	8338.56	10089.6	6149.83	14830.8	15179.7	10105.6	8371.39	6608.69	8258.26	8696.33	5659.84	7523.51	8976.55	8628.84	7498.63	7988.04	7514.01	7276.55	7158.06	7715.74
D-glucosamine 1-phosphate	C06156	HMDB01109	0.417346	-1.35	895.052	864.43	930.278	797.222	344.537	506.827	1148.58	237.394	642.182	864.249	540.5	296.931	725.014	650.529	744.572	676.154	588.416	143.701	733.064	461.191	491.494	306.979	308.537	110.419	614.375	729.07	559.105	759.58	738.457	131.433	644.125	735.128	377.394
Thiamine	C00378	HMDB00235	0.289448	1.31	620.068	606.31	627.194	1.31876e+06	2.41189e+06	1.96654e+06	893560	1.69665e+06	962397	1.20231e+06	1.06421e+06	2.03952e+06	1.85351e+06	1.62579e+06	1.72933e+06	1.82161e+06	1.23082e+06	2.54259e+06	2.13871e+06	1.33031e+06	1.80546e+06	1.98469e+06	1.6458e+06	1.77002e+06	1.51897e+06	2.68045e+06	1.97368e+06	2.2299e+06	1.17763e+06	1.68309e+06	1.75972e+06	1.0905e+06	314352
L-Citrulline	C00327	HMDB00904	0.019946	1.31	727.082	724.992	729.442	1.0943e+06	1.13026e+06	1.13525e+06	907631	1.03039e+06	1.15744e+06	1.0746e+06	1.20492e+06	1.03082e+06	1.50674e+06	1.45417e+06	1.014e+06	726745	1.37721e+06	1.55404e+06	1.16762e+06	1.50461e+06	996331	1.08264e+06	1.05558e+06	941265	4.5544e+06	1.69715e+06	1.34334e+06	971687	1.18213e+06	1.24804e+06	1.06778e+06	1.31473e+06	1.86586e+06
Deoxycytidine triphosphate (dCTP)	C00458	HMDB00998	1.37933	1.3	958.152	920.94	1056.7	1649.25	11858.2	264.297	589.713	962.636	695.635	985.529	328.213	756.198	231.557	766.956	782.633	373.043	226.524	505.996	863.985	323.392	1406.13	1419.22	278.975	491.516	1009.86	613.404	1046.64	2348.33	269.279	1147.99	559.535	4528.36	831.291
Deoxyguanosine	C00330	HMDB00085	0.0745694	1.29	413.328	411.042	413.742	43858.7	49551	43475.6	20764.2	39469.2	33740.4	39713.9	27250.5	35019.5	27814.5	30011.9	23091.3	38766.8	29178.4	84526.2	32470.5	28689.4	23130.8	30011.3	31294	36324.1	188340	45938.8	28824.5	35039.7	27692.9	22796.1	26867.9	29233.8	33761.8
Hydroxyisocaproic acid	NA	HMDB00746	0.620815	1.26	195.924	93.24	234.19	4950.23	8239.33	1968.33	4291.05	1722.66	1833.1	3002.19	1748.73	1672.99	3331.98	5144.65	4674.03	5974.88	2649.63	26838.9	3463.26	4139.89	2028.17	3504.37	1456.82	326.731	44192.5	4383.72	2819.17	2333.9	1695.66	1762.15	2316.38	3543.52	1440.11
Deoxycytidine	C00881	HMDB00014	0.0995731	1.23	372.346	367.626	372.996	1.17382e+06	1.07456e+06	960940	1.01849e+06	965036	933832	1.22663e+06	1.01434e+06	934517	916261	848428	620225	659008	759398	1.69868e+06	949048	1.08627e+06	775260	795958	833629	1.18179e+06	2.24573e+06	1.45477e+06	896184	1.16333e+06	589158	1.06542e+06	947108	977094	1.29656e+06
Urocanic acid	C00785	HMDB00301	1.0347	1.2	525.717	472.758	563.236	100868	106808	565982	331006	94954.5	99309.9	105298	185725	102565	91765.5	169998	113269	153748	110320	104471	105094	98518	2.46406e+06	77664.4	616824	678589	109518	119667	102564	87874.2	91450.6	284863	108147	115455	92558.1
myo-Inositol	C00137	HMDB00211	0.0702503	1.22	737.419	735.456	764.31	12998.9	11345.9	11847.6	15073	9387.74	12346.2	12390.1	14462.9	13765.2	4803.07	12044.7	11296.5	10439.3	13390.3	13016.4	13897.4	14558.7	13674.6	10757.7	12049.4	12143.8	12533	16311.4	12485.6	14478	12574.6	12867.1	12358.9	12002	15585.6
N-Acetylputrescine	C02714	HMDB02064	0.418214	1.15	578.4	572.624	582.36	186254	385606	209719	61365.2	75647.1	63258.3	313312	62953.7	113467	98741.5	133971	136186	165110	46250.6	2.44431e+06	215295	46022.4	82918.1	104058	88058.3	98238.9	481540	53564.9	212702	238649	46811.4	104257	112387	195272	137108
Pyridoxine	C00314	HMDB00239	0.670566	1.15	198.322	160.95	251.47	23512.7	52777	14044.7	1168.52	2540.23	4353.93	7321.62	947.777	4598.66	6103.7	7290.17	12085.5	1186.13	1687.37	42978	9791.78	730.017	753.088	1161.28	1009.32	2433.74	333528	1311.72	8505.56	34534.4	463.482	4214.37	6187.58	14838.9	6575.66
Nicotinic acid	C00253	HMDB01488	0.12068	1.14	406.376	374.13	409.26	206529	178036	163170	47308.8	40961.5	43676.8	259871	50845.2	49935.6	56886.6	37261.9	32842.7	27112.4	38036.5	774573	42981.2	40498.1	33024.8	36801	39173	35292.2	1.64346e+06	33248.7	178599	98861.1	36730.6	46669.7	34207.6	62839	50034.5
cis-Aconitic acid	C00417	HMDB00072	0.409681	-1.12	863.336	816.78	917.132	22460.2	12322.1	11037.4	16539.5	12856.6	15887.8	19289.3	18952	14098.9	14133.2	10011.8	11781.9	14267.4	16784.3	16980	10748.7	16940.3	8943.03	12732.9	10184.4	10776.6	13956.2	16269.4	14153	13907.3	17180.3	10709.8	12389.2	13892.1	11770.5
L-Carnitine	C00318	HMDB00062	0.0158114	1.14	651.614	650.08	654.718	6.72086e+07	6.92569e+07	6.76622e+07	6.83922e+07	6.40319e+07	6.34724e+07	3.19651e+07	6.6409e+07	6.3693e+07	6.04291e+07	72250572	7.0114e+07	7.70337e+07	6.82175e+07	6.44825e+07	6.51256e+07	6.41783e+07	6.55532e+07	6.44484e+07	6.94202e+07	6.33477e+07	7.00991e+07	7.20125e+07	6.82364e+07	6.85999e+07	6.78228e+07	6.37028e+07	6.2171e+07	6.25185e+07	6.86389e+07
L-Homocysteine	C00155	HMDB00742	0.209347	-1.1	514.968	477.86	557.928	1597.92	1203.7	1079.16	7431.79	1130.36	1543.36	1919.97	1818.28	1867.04	1548.39	3351.44	1142.4	1823.29	1003.67	2101.92	1379.09	1833.99	1419.55	737.729	1931.56	601.234	1471.99	2422.22	1829.07	1466.22	2470.82	2391.25	2104.78	1676.01	1439.57
Creatine	C00300	HMDB00064	0.56945	-1.07	647.228	638.622	680.524	1.48654e+08	1.537e+08	3.90259e+07	1.52156e+08	3.188e+07	3.31285e+07	1.54757e+08	1.48024e+08	2.49124e+08	4.18115e+07	3.87934e+07	4.7297e+07	4.45572e+07	2.79598e+07	2.36495e+08	4.43391e+07	3.00071e+07	4.37478e+07	4.05714e+07	3.894e+07	4.07894e+07	236319069	3.269e+07	4.24526e+07	4.46465e+07	146401802	3.90446e+07	4.19506e+07	4.42905e+07	3.00615e+07
Thymine	C00178	HMDB00262	0.512555	1.06	102.991	58.222	138.62	724.302	325.975	1037.79	872.853	494.145	1191.91	727.258	669.97	335.925	258.446	139.543	256.906	394.334	1004.07	2390.86	189.401	100.734	387.421	156.341	808.126	1150.48	9243.72	188.655	657.759	321.527	926.66	239.932	92.1972	947.269	419.701
Ureidopropionic acid	C02642	HMDB00026	0.0750432	-1.06	598.426	566.688	601.23	19088.6	22188.1	20820.9	18703.5	39166.4	15657.9	27242	11343	19349.2	15906	23491.6	19486.3	18498.4	13329.2	25160.5	14960.9	10064.5	13074.5	14059.2	10060.5	13899.2	50479.9	15417.2	16654.6	10455.9	15907.4	20278.6	11133.6	18874.1	22069.9
L-2-Aminoadipic acid	C00956	HMDB00510	0.0343287	1.05	777.898	776.398	780.038	3.0394e+06	3.24638e+06	3.09363e+06	2.65395e+06	2.58893e+06	4.20415e+06	3.18977e+06	3.26155e+06	4.45925e+06	2.44095e+06	2.22429e+06	2.55149e+06	2.9262e+06	3.61449e+06	4.91098e+06	3.36892e+06	4.0591e+06	2.3667e+06	3.34672e+06	4.09658e+06	1.98877e+06	3.47773e+06	4.18142e+06	2.30405e+06	3.40685e+06	2.77616e+06	2.73981e+06	5.07734e+06	3.18024e+06	3.61353e+06
L-Glutamine	C00064	HMDB00641	0.132279	-1.07	692.746	655.854	695.002	4.85483e+07	4.34133e+07	3.71777e+07	4.08736e+07	3.86515e+07	4.44839e+07	4.53131e+07	5.03006e+07	4.65171e+07	4.26767e+07	4.19054e+07	3.67743e+07	4.00335e+07	4.02739e+07	4.40499e+07	3.53414e+07	4.64836e+07	39508691	4.07402e+07	3.89681e+07	4.07008e+07	4.28098e+07	4.5176e+07	3.89841e+07	3.97605e+07	4.35827e+07	4.27974e+07	3.97144e+07	4.09804e+07	4.56807e+07
Inosine	C00294	HMDB00195	0.404226	1.02	393.609	390.984	395.308	3.0107e+07	1.29298e+07	2.9692e+07	2.7376e+07	2.70594e+07	2.54334e+07	2.90115e+07	2.77283e+07	2.89798e+07	2.87557e+07	3.30463e+07	3.19583e+07	2.97415e+07	2.92718e+07	2.77821e+07	2.7181e+07	2.93384e+07	3.14628e+07	2.80706e+07	2.51784e+07	2.77003e+07	3.04542e+07	3.30054e+07	3.1597e+07	3.37786e+07	3.03921e+07	3.24728e+07	2.78381e+07	2.86587e+07	3.25317e+07
Adenosine triphosphate (ATP)	C00002	HMDB00538	0.280426	-1.03	909.535	892.338	918.468	23005.5	36049.6	22645.6	28749.9	24889.5	39563.2	37719.5	26761.6	47916.7	28882.1	26314.8	23452.9	28008.3	24870.4	30124	30494.1	31822.7	39351.6	22801.4	43744.6	25405.1	27211.9	17760	19632.4	25498.2	29443.9	30633.7	31787.5	26532.8	25777.3
Guanosine diphosphate (GDP)	C00035	HMDB01201	0.245889	1.01	871.802	870.076	877.482	57136.2	87028.4	93783.4	66387.6	58572.4	80291.3	64036.3	70194.7	89356	77789.8	96869.7	74945.5	82500.2	62284	81935.4	74174.8	70757.3	89882.6	83224.8	92463.9	75525	77588.9	78828.3	82166.1	77297.1	66995.4	70369.3	96980.3	77929.1	102929
5-Aminolevulinic acid	C00430	HMDB01149	0.114874	0.954	667.565	662.904	672.01	82827.4	95765.6	104350	29260.4	26704.9	19155.9	149379	34136.4	56336.5	39520.8	43265.6	60326.2	16708.9	19936.6	1.27067e+06	45755.1	16616.8	11230	10489.1	15825.1	17500.3	373309	23487	118164	47660.1	56904.2	60414	14120.1	12821.5	17837.8
5-Aminopentanoic acid	C00431	HMDB03355	0.0734253	0.933	711.533	709.346	747.88	6.90197e+06	6.61858e+06	5.97126e+06	953695	1.52242e+06	662330	7.03124e+06	1.62094e+06	2.74231e+06	2.13726e+06	1.87323e+06	900764	521628	615942	2.9401e+07	1.81194e+06	327384	287735	330752	347039	546124	4.37668e+07	498328	4.22729e+06	1.8625e+06	690143	264156	251572	658428	647915
7-methylguanosine	NA	HMDB01107	1.27691	-0.932	491.27	472.678	541.184	2850.25	358.191	248.603	2032.42	648.875	373.716	1542.3	1198.13	1052.15	632.487	685.526	1025.84	881.584	2103.18	783.586	784.066	1052.09	271.368	612.43	358.773	529.405	1885.44	341.377	525.76	547.498	1419.04	708.931	658.129	871.613	525.713
L-Phenylalanine	C00079	HMDB00159	0.526984	0.936	459.216	426.304	460.686	5.72958e+06	1.94926e+07	1.85577e+07	5.95749e+06	6.11999e+06	7.00768e+06	5.28053e+06	6.69664e+06	6.92389e+06	1.57695e+07	2.31543e+07	1.62122e+07	1.41383e+07	6.25136e+06	1.12e+07	1.19242e+07	5.81902e+06	2.05319e+07	1.37519e+07	1.36105e+07	1.55065e+07	1.10862e+07	1.17344e+07	1.4332e+07	1.66056e+07	5.00613e+06	1.64125e+07	1.27026e+07	1.09919e+07	1.37905e+07
L-Kynurenine	C00328	HMDB00684	0.519152	0.921	464.248	443.42	495.064	2192.07	7164.24	5068.94	748	1349.96	1364.38	818.785	1342.67	3630.35	3025.08	6956.55	5506.93	2997.11	941.385	3686.32	1778.04	3152.49	4215.21	5455.41	7668.04	3223.17	919.319	2648.01	3983.33	4248.5	983.068	4645.18	3830.83	3131.35	6157.61
N-Acetylcadaverine	NA	HMDB02284	0.384277	0.882	536.631	505.174	592.71	330977	237178	147622	81055.7	105351	64772.9	537325	105974	159476	101685	71877.7	63039.1	57869.3	67896.2	3.67769e+06	134407	55429.3	46395.7	40303.2	41281.7	49129.8	1.21766e+06	62692.1	142244	92352.4	73370	46281.5	41122.3	59156.7	59030.8
N-Formylmethionine	C03145	HMDB01015	0.146873	-0.879	352.56	330.33	385.094	1104.44	1103.04	844.907	1057.14	1291.94	986.505	2309.51	1401.62	1083.73	1408.48	1235.74	1471.56	479.73	1658.39	1375.62	2162.92	1208.88	1448.89	1318.06	1331.02	835.335	1170.93	1261.93	1234.86	654.581	888.213	757.978	1508.36	1208.84	1437.54
Thiamine pyrophosphate (TPP)	C00068	HMDB01372	0.569436	0.874	943.96	896.85	971.802	26946.6	14399.8	8434.54	6602.35	18411.4	8661.75	15183.8	10033.5	40930.3	36315.4	7189.66	17481.6	19343.5	38828.7	49732.2	37807.8	51233.1	6229.39	11376.8	16701.2	14193.5	28234.2	17017.5	16807.2	11711.1	18995.3	9184.23	11552.3	31526.4	14628.5
L-Tryptophan	C00078	HMDB00929	0.550054	0.874	457.782	427.724	459.236	309331	1.07089e+06	1.14801e+06	474530	504474	528396	364321	556879	683187	876542	1.17642e+06	971402	876463	448909	851644	719388	471364	1.19997e+06	840214	917300	720361	598687	896369	958562	1.01211e+06	322170	978240	661364	621328	815006
3,7-Dimethyluric acid	C16360	HMDB01982	0.123068	-0.879	438.43	430.552	453.444	12714.2	9933.15	11260.6	45040.6	11014.9	9846.85	12824.4	10692.1	9390.01	8638.81	10508	23302.2	7535.71	14712.9	10532.2	31128.1	15644	11300.8	21615.8	6415.78	10599	8807.47	11189.8	10362	9447.88	11342.4	8851.24	7009.39	9026.58	10644.8
2-keto-D-Gluconic acid	C06473	NA	0.612772	0.839	673.118	582.554	717.372	2947.1	6302.24	1937.5	1824.94	570.736	1634.5	2137.9	1478.2	713.857	400.533	712.72	2329.68	972.155	1358.71	598.608	1158.21	3381.59	713.794	1930.11	1495.07	1312.7	1981.25	1111.5	1277.76	1617.73	3079.95	1507.91	1230.4	2003.01	1336.84
Acetyl-DL-Leucine	NA	NA	0.0392686	0.826	349.754	315.588	383.654	38985.1	42056.7	41307.2	39052.1	31981.6	34469.4	40183.2	34293.7	34669.8	37888.5	38480	38727.4	28097.4	37191.9	52849.7	40893.8	32176.1	34963.4	28997.4	27938.6	34121.3	96148.4	40365.8	47086.7	44355	30777.3	37332.2	27812.2	34723	40461.5
Cytidine	C00475	HMDB00089	0.399323	-0.836	436.294	434.84	437.698	1.37302e+07	5.75359e+06	1.0891e+07	1.67628e+07	1.38235e+07	1.11002e+07	1.21572e+07	1.11662e+07	9.30445e+06	4.3388e+06	6.6041e+06	4.6507e+06	4.25636e+06	9.89542e+06	8.95484e+06	6.56816e+06	1.26042e+07	7.40398e+06	7.94045e+06	7.55828e+06	9.58658e+06	1.03063e+07	9.96602e+06	6.93133e+06	7.78441e+06	1.51527e+07	1.04283e+07	6.43424e+06	7.05337e+06	8.19731e+06
L-O-Phosphoserine	C01005	HMDB00272	1.20479	0.797	899.578	872.33	975.316	4581.81	27120.1	2387.26	4289.23	1994.06	2521.42	3930.8	4345	2503.97	3422.2	12318.7	1740.27	3249.1	3965.16	3863.62	1760.63	5358.82	2867.88	4849.63	17833.2	2675.14	1770.21	3926.73	6870.15	10361.5	3769.29	2374.9	1951.32	6774.62	10652.6
4-Guanidinobutyric acid	C01035	HMDB03464	0.0579028	-0.789	654.465	595.986	657.538	796439	727306	716860	793412	781175	730209	764735	661966	666112	846899	754366	716916	506985	822265	748461	828956	704787	705214	785840	622602	602403	728304	746110	861056	759229	756334	652955	635143	757706	793078
L-2-Hydroxygluterate	C03196	HMDB00694	0.1125	0.796	753.068	732.128	781.704	8067.23	6835.42	8537.58	6232.13	6824.92	4899.86	7603.37	6075.83	8157.28	8982.79	6775.57	7930.66	9518.2	7739.52	7734.57	6157.2	7750.25	7818.2	6305.51	5789.4	7354.12	8950.72	7519.76	7026.19	9202.24	6743.28	7887.59	7878.3	6219.44	6333.14
Ornithine	C01602	HMDB00214	0.344837	0.771	927.61	913.204	942.544	135375	182934	89244.7	138961	265129	138684	115051	101174	105027	94149.3	234059	82202	95282	60390.1	88041.4	105402	244912	180823	91736.7	273460	100291	596890	189382	98784.8	111815	125379	93152.9	100531	447924	96762.6
Fumaric acid	C00122	HMDB00134	0.0705551	-0.761	718.861	716.722	741.128	18152.8	20436.2	20679.6	21011.7	15955.3	16539	22502.1	17886.5	20175.1	17058.2	17269.7	17740.7	14205.9	18758.2	14432.6	16817.6	17596.8	18588	14544.3	14308.3	13817.2	26361.4	19915.8	20155.8	16567.4	18399.9	17886.4	13901	15802.3	24799.4
Pyridoxal (Vitamin B6)	C00250	HMDB01545	0.0444782	-0.747	189.201	171.486	192.286	947744	987955	903786	867923	757635	774786	625909	730802	748235	628730	1.005e+06	774915	983255	658338	972074	346232	725872	1.06115e+06	593418	570915	647485	670745	532463	491939	1.18194e+06	751193	1.15218e+06	530406	483593	529129
N4-Acetylcytidine	NA	HMDB05923	0.0745007	-0.749	291.402	235.588	308.856	36299.4	35837.6	31623.4	25361.8	31745.1	26559.4	36976	33417.3	29279.1	21734.7	36318.6	29136.7	29167.2	27065.8	30562.7	15428.2	27269.9	24378.6	26124.9	25656.6	27215.2	38465.4	36684.9	30887.2	33407.4	31994.8	26854	25904.2	26709.9	29384.7
L-Serine	C00065	HMDB00187	0.025705	0.745	696.974	695.33	699.294	1.91291e+06	1.87583e+06	1.97363e+06	2.12304e+06	1.72487e+06	1.83544e+06	2.04071e+06	1.88834e+06	1.99461e+06	2.01194e+06	2.12963e+06	1.50473e+06	1.54192e+06	2.32911e+06	2.0826e+06	1.94557e+06	1.79145e+06	2.10836e+06	1.68418e+06	1.75923e+06	2.0328e+06	2.21501e+06	2.29935e+06	1.8784e+06	1.9822e+06	2.40306e+06	1.88454e+06	2.00396e+06	1.60911e+06	2.15658e+06
Xanthosine	C01762	HMDB00299	0.0749823	0.733	583.164	566.984	586.128	22740.6	19636.6	20706.7	17664.5	32418.8	13245.6	20743.3	12914.5	11713.7	15830.3	20856.7	25529.9	25628.2	19339.5	22644.9	18575.5	17151.7	10878.4	18763.3	10238.3	14730.5	37488.2	25858.5	38827.4	24047.1	18703.8	22726.7	12524	21240.8	20650.7
N1-Methyl-2-pyridone-5-carboxamide	C05842	HMDB04193	0.633054	-0.705	140.147	114.886	160.988	101022	249355	82704.8	452971	69773.5	51448.5	82570.5	380807	137094	118423	389812	52343.8	316454	93599	163840	59701.6	240459	83451.4	68665.7	187703	65881.1	176151	96264.6	251799	99154.6	95806.7	455971	99169.8	72847.9	76395.2
L-Carnosine	C00386	HMDB00033	0.0486945	-0.674	783.364	780.3	787.444	8.25593e+06	8.29312e+06	7.59647e+06	7.7769e+06	1.12485e+07	8.34074e+06	7.86391e+06	8.38126e+06	8.97687e+06	8.44648e+06	7.75681e+06	8.53059e+06	7.44299e+06	9.28872e+06	7.83857e+06	7.78633e+06	7.081e+06	8.41035e+06	7.74545e+06	8.28416e+06	7.3469e+06	7.27285e+06	9.33341e+06	1.12321e+07	8.59797e+06	1.06793e+07	7.52264e+06	7.20348e+06	6.97393e+06	9.02313e+06
Adenosine monophosphate (AMP)	C00020	HMDB00045	0.144407	-0.647	816.81	815.234	821.1	39652649	5.21541e+07	5.08217e+07	4.13684e+07	2.83578e+07	7.48887e+07	5.07971e+07	6.413e+07	8.21327e+07	3.95517e+07	3.77509e+07	2.73824e+07	3.36551e+07	3.37085e+07	5.71089e+07	3.73543e+07	4.75181e+07	4.17458e+07	2.84872e+07	8.76786e+07	3.91065e+07	4.5869e+07	3.78983e+07	1.87336e+07	2.72542e+07	6.46253e+07	2.45427e+07	8.77247e+07	3.91826e+07	4.68996e+07
D-Fructose 1,6-bisphosphate	C00354	HMDB01058	0.791052	0.626	1000.76	972.248	1048.58	361.643	157.163	867.078	1258.61	327.219	558.166	661.17	304.175	599.798	124.817	220.927	871.355	80.6751	1622.68	324.5	684.212	2314.06	186.88	392.863	409.965	645.418	1032.94	436.76	118.146	113.433	1137.98	214.878	336.973	691.821	1185.93
Deoxyadenosine monophosphate (dAMP)	C00360	HMDB00905	0.368028	0.626	794.238	759.798	797.758	46375.7	93660	59243.8	40969.3	41205.9	49333.7	42134.4	66856.8	65528.7	59625.1	47968.9	44179.8	64224.3	42664	67776	45296.3	46666.7	38497.1	40978.4	58191.6	54694	53772.4	39870.1	49159.8	65122.1	55961.4	45120.3	99549.8	56373.4	46528.6
L-Asparagine	C00152	HMDB00168	0.0455098	-0.627	700.222	675.186	714.814	336460	367201	344755	375590	347780	406714	429597	395197	331387	398314	376795	303384	310206	381266	364240	315866	398014	420414	370650	343527	294809	430576	377789	321760	360155	335971	362119	391291	401945	368142
Uridine 5'-monophosphate (UMP)	C00105	HMDB00288	0.103601	0.6	840.076	838.6	845.456	66192.6	81436.1	73266.7	32058.7	32259.8	85905.5	79895.5	102682	122191	67808.5	75862.6	30502.3	42947.1	65805.9	137382	66476.8	88657.4	75687.8	43465.2	156161	78565.2	83586.9	63511.5	30537.8	53190.8	102476	56028.4	121969	59790.6	77410.9
Malic acid	C00711	HMDB00156	0.034261	0.574	774.962	773.134	790.51	192539	193168	181644	230802	189430	206800	240530	182667	226159	133861	213731	213076	161383	209156	201410	186145	190051	203947	212907	271617	209826	238787	249774	192642	197283	232929	206044	214506	210507	211774
L-Proline	C00148	HMDB00162	0.411124	-0.563	570.376	566.832	572.626	8.36233e+07	7.63486e+07	3.43044e+07	8.62042e+07	7.72519e+07	7.54604e+07	4.57044e+07	8.222e+07	6.76286e+07	8.45089e+07	7.67576e+07	7.32713e+07	6.65792e+07	8.98014e+07	8.33711e+07	7.6253e+07	3.77279e+07	8.05947e+07	7.19918e+07	2.84351e+07	7.5183e+07	8.85594e+07	8.38573e+07	4.05288e+07	7.93034e+07	7.72815e+07	7.86573e+07	6.62578e+07	7.63867e+07	7.84714e+07
Uridine	C00299	HMDB00296	0.197033	-0.547	288.505	274.194	309.952	2217.18	2919.81	2026.48	3353.93	2817.18	1722.86	1975.16	1830.64	2180.08	2816.64	3172.43	2151.67	429.638	3131.82	2090.67	2858.18	2662.94	2986.85	1985.47	2043.73	2042	2070.69	1699.9	2549.3	2594.31	2340.27	3374.67	1757.22	2679.66	2234.67
Phosphoenolpyruvate	C00074	HMDB00263	0.127755	-0.517	875.844	846.672	897.504	9930.03	10661	8263.58	1556.68	26133.6	2097.68	2458.59	3972.66	5343.77	5876.33	6697.69	26116.5	20350	9793.44	4028.8	2175.2	2295.38	1809.94	11937.9	3919.15	4023.55	2194	7504.76	20577.6	6716.8	7373.23	9841.71	3920.52	4147.62	4703.95
L-Pipecolic acid	C00408	HMDB00716	0.402676	-0.509	563.29	560.802	565.446	15891	10316.7	7060.93	11818.9	10160.9	9251.43	10423.4	16430.8	10263.5	10177.2	10476.1	10413.2	12918.8	11531.4	9675.97	10998.9	10306.2	6231.58	10468.7	6969.14	9864.83	15725.7	10833.4	11185.3	13369	12015.1	11166.6	8263.87	9598.89	9641.49
2'-Deoxyguanosine 5'-monophosphate (dGMP)	C00362	HMDB01044	0.895953	-0.48	850.951	820.938	873.38	1536.81	4894.81	834.571	1112.8	1109.05	2017.13	1280.57	1653.38	2129.17	1822.42	1745.72	980.985	1057.25	676.781	1407.37	1583.11	1707.21	915.772	1219.46	2303.81	838.27	1623.16	910.795	1193.74	3101.65	990.902	546.65	1789.18	2159.19	1869.89
5'-Deoxyadenosine	C05198	HMDB01983	0.385351	-0.468	196.872	174.324	209.8	40072	74471.4	92366	99852	58327.2	43188.2	52984.2	154922	100918	134606	58102.4	60722.8	53063.3	121979	90081.8	36629.1	36886.1	112332	118201	32218.6	43949.4	33375.8	66016.7	36097.5	127566	36803.8	225681	63487	91554.2	51439.6
S-Carboxymethyl-L-cysteine	C03727	HMDB29415	0.510095	0.448	719.339	689.758	734.722	765.967	1670.76	718.752	992.813	1381.37	942.427	917.453	808.76	1127.61	577.996	1557.93	656.834	727.843	1050.18	1086.91	963.847	1024.34	991.824	535.003	1066.3	971.613	1153.11	534.471	2126.12	941.378	1207.97	1525.88	1020.11	1303.79	794.39
N6-methyladenosine	NA	HMDB04044	0.218834	0.43	237.034	216.92	261.82	80570.2	108332	71916.2	60048.9	85942.8	35391.1	47289.8	41370.4	50565.6	37177.6	58507.9	69124.3	72880.6	45708.2	76549.7	11885.4	34834.7	31246.9	40239.7	17267.8	53397.4	82661.7	65986.5	45156.9	192522	42121.4	108437	31533.2	57338	46975.3
Uric acid	C00366	HMDB00289	0.537722	0.43	611.582	587.872	640.066	215.738	645.985	777.473	215.279	358.745	617.267	96.3074	237.033	936.986	850.892	285.917	921.224	691.743	304.607	509.629	707.064	649.872	592.613	290.972	81.5946	223.079	713.851	958.991	273.476	795.538	586.452	570.334	520.068	742.633	784.847
Betaine	C00719	HMDB00043	0.17093	0.427	496.504	475.038	498	1.09273e+07	1.04165e+07	7.82728e+06	8.81112e+06	1.19482e+07	7.42101e+06	6.79174e+06	5.93463e+06	1.27006e+07	8.8791e+06	8.73361e+06	9.66435e+06	1.11111e+07	1.33513e+07	8.00102e+06	1.09756e+07	9.03395e+06	8.05706e+06	9.00988e+06	7.01647e+06	7.8942e+06	1.03205e+07	1.19497e+07	1.03873e+07	9.17569e+06	7.77886e+06	8.43593e+06	6.88322e+06	8.85393e+06	1.00648e+07
Dihydrothymine	C00906	HMDB00079	0.446052	-0.426	78.78	66.32	96.18	25786.9	32593.1	12039.6	18569.4	29124.5	55722.2	17397.1	71901.1	13394.6	22919.6	15903.2	20056.5	17152.5	13367.1	37498.6	52134.7	41692.3	19172.9	23676.7	12153.8	17443.5	36178.9	53412.6	13509.6	14891.8	32950.2	17149.6	14880	17574.4	37453.3
L-Homoserine	C00263	HMDB00719	0.416035	0.42	667.326	653.024	680.65	4.58608e+06	1.85223e+06	4.14431e+06	2.10235e+06	1.74782e+06	1.62912e+06	2.07859e+06	4.59624e+06	4.72474e+06	2.08736e+06	3.99166e+06	3.90384e+06	3.96555e+06	5.61999e+06	2.16115e+06	1.6291e+06	4.08024e+06	1.71661e+06	1.69621e+06	1.64497e+06	1.8113e+06	4.69134e+06	2.11393e+06	4.38891e+06	4.2627e+06	4.2441e+06	4.0429e+06	3.88582e+06	3.60583e+06	2.15946e+06
N-Acetylglutamine	NA	HMDB06029	0.0536137	-0.418	589.126	587.12	592.01	1.90729e+06	2.12058e+06	2.04955e+06	1.9427e+06	1.64534e+06	2.37215e+06	2.10018e+06	2.2843e+06	2.05448e+06	2.14488e+06	1.86934e+06	1.75072e+06	1.59076e+06	1.97424e+06	2.11599e+06	2.04339e+06	1.8898e+06	1.7448e+06	1.80099e+06	1.83886e+06	2.04226e+06	2.05513e+06	2.06401e+06	2.0185e+06	1.95707e+06	2.12965e+06	1.84603e+06	2.02486e+06	2.27049e+06	2.24792e+06
N-Acetyl-L-tyrosine	NA	HMDB00866	0.206332	-0.408	410.434	404.718	429.152	5962.91	5615.89	3962.57	4442.38	4529.95	7794.58	5322.38	6189.91	4639.36	4626.15	4464.19	5165.85	5454.7	4538.5	4367.45	4094.71	6239.09	4898.81	4565.05	7593.53	3391.7	7034.74	5282.73	3869.86	4110.61	5984.36	3481.12	5714.24	4710.86	5619.83
L-Anserine	C01262	HMDB00194	0.0129795	-0.406	774.026	771.496	777.08	1.15984e+06	1.17072e+06	1.18992e+06	1.11422e+06	1.61551e+06	989163	1.06132e+06	1.02938e+06	1.30534e+06	1.41843e+06	1.28138e+06	936877	863176	1.28925e+06	1.30771e+06	1.03886e+06	1.15831e+06	1.01005e+06	1.13607e+06	804411	1.17899e+06	977373	1.12579e+06	1.62769e+06	1.0983e+06	1.44172e+06	1.0848e+06	1.08999e+06	1.14855e+06	1.4665e+06
N2,N2-Dimethylguanosine	NA	HMDB04824	0.141971	0.398	344.128	336.052	345.812	98256.4	121155	93446.5	94248.5	91309.3	82531.7	96272.7	84301.5	86739	89713	94804.2	99481.9	86687.9	96804.7	73561	83536.6	71921.7	90722.7	92382.4	74490.3	95898.2	81310.1	106463	106829	139395	83922.8	114219	71872.8	98570.5	102461
S-Adenosylhomocysteine	C00021	HMDB00939	0.108797	0.392	716.161	710.8	731.39	779803	946848	798310	814543	1.43671e+06	866325	647148	885407	676634	864613	946095	1.15889e+06	1.49295e+06	996787	488346	865871	960117	971894	1.12927e+06	846067	1.19784e+06	742760	1.16017e+06	855869	1.13189e+06	538781	1.04801e+06	828764	927839	1.10762e+06
Nicotinamide ribotide	C00455	HMDB00229	0.327178	-0.381	867.996	853.334	876.852	56953.1	113513	90137.8	39106.3	140272	65014.8	77385.4	80338.9	146927	73781.7	77689.8	52940.7	142897	55159.6	77648.8	45637.5	53423.5	60880	68413.9	137299	66752.5	55220.1	53792.4	46301.9	65833.9	77316	61614.4	209754	63264.1	57290.5
N-Acetylaspartylglutamic acid (NAAG)	C12270	HMDB01067	0.108753	0.379	858.904	857.42	865.1	1.59277e+07	1.45255e+07	1.80172e+07	1.55297e+07	8.78281e+06	1.5476e+07	1.3468e+07	1.50948e+07	1.62923e+07	8.49517e+06	2.32457e+07	2.18839e+07	1.13094e+07	2.06889e+07	2.16018e+07	1.66781e+07	1.60361e+07	2.00157e+07	2.14666e+07	1.88851e+07	1.13387e+07	1.48327e+07	1.324e+07	2.2027e+07	1.19514e+07	1.74758e+07	1.17253e+07	1.23366e+07	1.44007e+07	1.34814e+07
Sarcosine	C00213	HMDB00271	0.17673	-0.364	634.374	605.702	644.394	9.07958e+06	6.63603e+06	6.92998e+06	8.81302e+06	7.08593e+06	8.89294e+06	9.52532e+06	8.73323e+06	6.69012e+06	7.15145e+06	8.44211e+06	8.13279e+06	8.47277e+06	8.69646e+06	9.03536e+06	8.79726e+06	6.67668e+06	6.23694e+06	6.38696e+06	8.82069e+06	6.25748e+06	8.6856e+06	9.35573e+06	9.40193e+06	8.46424e+06	8.90148e+06	7.18586e+06	7.83265e+06	7.12896e+06	7.88294e+06
Cytidine diphosphate choline (CDPcholine)	C00307	HMDB01413	0.446195	-0.348	844.036	842.444	849.704	458117	217843	588640	658893	656446	544884	699371	631089	684187	642816	578908	508941	557769	593801	694799	485629	789664	435083	365437	441141	398959	839515	833343	627449	612959	724577	545012	654962	628383	729243
Flavin mononucleotide (FMN)	C00061	HMDB01520	0.0316422	-0.349	768.716	727.422	794.852	2210.39	2233.3	2103.89	1414.47	2094.13	1918.15	1157.5	2724.09	2367.98	2528.37	909.973	2109.73	1590.12	1779.79	3341.49	509.467	1242.3	1128.09	2204.82	2350.37	1047.09	2770.36	2554.15	1505.44	1599.82	1670.37	876.67	2041.01	1646.59	2871.52
Cytidine monophosphate N-acetylneuraminic acid	C00128	HMDB01176	0.106166	0.34	851.774	849.43	856.73	91254.3	96259.7	111569	88560	100918	107586	105805	95645.8	104688	84862.4	103826	99538.7	102362	91744.5	103925	103779	101979	99999.1	110954	95869.3	28012.5	98197.6	118530	102487	110624	133430	111931	94658.9	88912.8	120154
L-Tyrosine	C00082	HMDB00158	0.701828	-0.333	559.013	541.282	607.724	107448	201042	39074.6	137238	74732.7	89720.4	71916	53738.4	72343.1	74883.6	56624.7	64223.7	53794.7	99448.5	82305.5	66970.1	78230.2	54835.8	51643.3	46806.4	51652	253421	66002.6	52611.4	59233.9	92917.6	51262.1	47142.2	53947.4	44631.5
Folic acid	C00504	HMDB00121	0.616413	-0.333	830.604	826.434	880.876	2026.01	2170.8	449.58	1287.9	701.136	1083.03	593.5	561.504	434.689	601.11	1052.13	1159.13	761.737	670.64	714.669	1019.52	629.264	667.461	340.606	976.731	571.711	551.729	829.74	792.465	359.262	1130.06	1051.52	652.898	512.56	1912.12
3-Methyluridine	NA	HMDB04813	0.696005	0.318	128.806	87.628	151.794	1379.4	4846.33	1865.35	4147.27	3136.08	851.303	2082.37	3365.33	1225.77	7868.76	5043.07	2271.32	2923.06	1535.32	3296.56	2070.62	1736.7	3077.75	1432.22	1381.3	1805.33	7264.14	13502.9	6243.53	5460.72	3458.18	3221.52	2466.39	3093.82	1774.69
Choline	C00114	HMDB00097	0.0454537	-0.29	473.702	461.514	489.378	6.32714e+06	6.84413e+06	6.33737e+06	5.62617e+06	5.82975e+06	4.85893e+06	4.8236e+06	4.51547e+06	4.27853e+06	6.72871e+06	3.08033e+06	6.77704e+06	6.65848e+06	4.66988e+06	5.88398e+06	4.86401e+06	5.72642e+06	5.9035e+06	4.58293e+06	4.22903e+06	3.86267e+06	5.78808e+06	7.48261e+06	4493668	3.91698e+06	5.87276e+06	4.24911e+06	3.56618e+06	4.2398e+06	4.58044e+06
Adenosine 3',5'-cyclic monophosphate (cAMP)	C00575	HMDB00058	0.0699055	0.26	532.44	530.014	535.028	56687.1	49298.9	53798.9	39595.1	64698.9	60227.4	47762.1	59062	63077.6	54776.1	53392.4	48828.1	76227.4	58916.7	58139.9	40424.7	60048.5	44805.7	42453.7	63687.4	44005.8	52023.6	61747.2	43032.8	61827.3	80971.6	47119.5	72285.6	51913.1	41927.1
Pantothenic acid	C00864	HMDB00210	0.0425292	-0.257	513.664	511.574	515.234	3.28834e+06	3.0203e+06	3.14843e+06	3.42851e+06	2.75264e+06	3.04027e+06	3.484e+06	3.38442e+06	3.208e+06	2.5005e+06	3.81358e+06	3.11174e+06	3.87509e+06	3.41862e+06	3.0421e+06	2.92681e+06	3.23575e+06	2.71253e+06	2.9864e+06	4.05295e+06	2.79317e+06	3.64965e+06	3.5528e+06	2.74209e+06	2.9769e+06	3.25133e+06	2.85312e+06	3.54984e+06	2.67571e+06	2.36333e+06
Cytidine 5'-monophosphate (CMP)	C00055	HMDB00095	0.299502	0.259	870.55	849.43	905.284	111822	123550	190649	148919	77280.4	126127	156285	169129	148065	293154	198607	97110.3	100034	130129	207470	148282	178368	173932	126795	245347	215057	170159	165170	124912	162001	150334	155246	140130	144979	196349
N-Acetyl-D-glucosamine	C00140	HMDB00215	0.397657	0.245	479.328	444.924	493.682	35013.1	16904.3	20463.1	28203.3	28593.4	31169.9	52579.7	27318.3	36367.7	18165.5	17517.4	12478.1	11645	26152.5	86516.5	17193.2	19491.7	17667	14104.2	9328.92	15965.9	187136	24035.2	18284.5	18615.1	23976.2	14947.8	11061.7	12242.1	23948.3
gamma-Aminobutyric acid (GABA)	C00334	HMDB00112	0.0359168	-0.236	686.66	654.42	689.27	1.47134e+07	1.39067e+07	1.37763e+07	1.52272e+07	1.42138e+07	1.45506e+07	1.38229e+07	1.37786e+07	1.34298e+07	1.32456e+07	1.37993e+07	1.59031e+07	1.66845e+07	1.48262e+07	1.41904e+07	1.44671e+07	1.31044e+07	1.37862e+07	1.49987e+07	1.28094e+07	1.25912e+07	1.34375e+07	1.4715e+07	1.43968e+07	1.55299e+07	1.37047e+07	1.36416e+07	1.29292e+07	1.39975e+07	1.45222e+07
N-Acetyl-L-alanine	NA	HMDB00766	0.104399	0.21	480.718	466.428	482.228	3487.37	4211.62	4196.95	4567.58	2803.01	2624.87	4193.19	3096.9	3022.8	5109.39	3787.18	6223.72	2038.86	8954.74	4590.06	4525.27	3755.47	3559.76	3731.06	3088.07	3861.34	5038.72	4199.8	4774.92	4571.78	3525.44	4042.48	1832.13	2160.3	4665.26
Riboflavin (Vitamin B2)	C00255	HMDB00244	0.259841	-0.196	383.542	362.386	402.394	6263.5	8130.7	4812.29	6160.33	5645.53	5005.42	9281.02	3577.45	6095.64	6218.39	4808.78	6010.17	4269.59	5111.87	13221.3	5660.8	3907.59	4224.67	4386	1557.23	2633.34	14178.7	7697.84	6672.18	6736.95	4872.02	3670.98	4281.82	4336.6	4936.03
Citraconic acid	C02226	HMDB00634	0.851349	-0.18	96.734	35.93	118.096	1563.69	2609.31	159.228	1050.31	1179.85	2383.76	1221.56	1094.16	1240.27	2624.85	1354.55	2383.33	1879.68	2072.27	359.462	1940.62	1140.57	1418.93	1528.43	2737.96	1277.55	1793.45	1824.49	1677.56	552.489	1504.47	1404.66	1245.64	1747.74	2142.52
L-Lactic acid	C01432	HMDB01311	0.0138229	0.177	430.632	429.058	432.046	376717	386834	384452	328033	326851	360307	366430	380313	413318	359284	375796	347916	400908	385159	391545	288477	338993	354166	296586	343485	357122	393073	428135	338740	388545	357987	384495	378181	360295	369349
Uridine diphosphate glucose (UDP-D-Glucose)	C00029	HMDB00286	0.539629	0.145	854.648	852.104	860.922	157227	49979.5	92885.5	133664	105127	110321	59065.7	169096	139215	92174.4	73901.1	57750.1	96267	97504	143323	74155.4	113997	86426.1	86754.8	127662	110774	125884	105728	59451.4	88824.3	169142	111130	137844	77691.6	105115
gamma-L-Glutamyl-L-valine	NA	HMDB11172	0.186001	0.125	727.06	723.3	728.812	96798.3	83100.9	66319.1	86848	64588.9	67883	115935	94998.5	90678	92107.4	63138.2	55216.3	42403	83650.4	189321	51756.1	54326.7	55024.1	49730.6	63737.5	53682.4	374976	61851.8	61284.2	62765.2	75700.9	56344.8	64196.2	56374.9	50205.8
Glycyl-L-leucine	C02155	HMDB00759	0.343584	-0.109	528.146	525.566	530.17	75146.5	122870	66636.3	51597.2	61270.3	62823.3	64106	103081	170511	63159.2	45794.6	40220.4	35332	47909.1	157952	23848.2	25116.7	36628.8	21392.1	64027.5	37390	452253	36625.7	58267.3	37060.4	53514.9	42465.2	91890.2	21737.6	28000.3
Uridine 5'-diphospho-glucuronic acid (UDP-D-Glucuronate)	C00167	HMDB00935	0.395692	-0.108	916.307	829.198	953.324	2533.4	3393.72	5454.76	5030.03	4886.47	5094.34	5939.58	6085.36	7834.95	4423.64	6078	3884.36	4050.01	5553.63	5518.68	7103.86	4594.05	5594.08	3371.73	6862.7	3601.88	5352.28	4929.74	5700.44	4513.93	6301.3	5498.1	8112.41	5285.8	5636.61
Thiamine monophosphate (TMP)	C01081	HMDB02666	0.0149003	0.104	918.796	915.946	928.512	605289	589789	605264	502433	578605	667630	562938	618987	652132	512413	577670	672296	645015	620760	688617	578765	542786	581182	609525	631460	529632	584879	569491	577750	654513	583899	517127	705945	504949	610226
1-Methylxanthine	C16358	HMDB10738	0.122911	-0.0986	232.742	211.662	240.512	4140.91	4652.04	5292.67	4866.82	4947.98	2286.3	4912.48	4652.04	6846.55	2424.94	4949.37	4152.42	4332.7	5493.81	5711.62	3641.12	4085.23	3297.05	4793.43	3973.06	4579.66	6631.27	4640.39	2168.37	4245.32	5053.8	3009.08	6718.88	2629.31	4099.6
Biopterin	C06313	HMDB00468	0.323952	0.0852	472.144	447.742	527.21	2781.09	1800.09	1526.84	1500.75	2765.16	1577.66	1344.98	1070.12	1929.41	1481.45	1635.28	1544.43	5146.74	959.212	1740.81	1291.46	1144.33	1343.13	1536.72	1149.25	912.439	2627.82	1201.86	918.959	1241.32	1333.99	1457.76	1888.53	2300.36	1935.96
cis-4-Hydroxy-D-proline	C03440	HMDB60460	0.319193	0.0759	666.763	644.388	681.324	116334	59343.8	99441.2	40976.4	103195	98614.4	46796.5	52072.7	99938.6	48570.3	55275.4	21924.4	21572.5	45320.2	63177.1	42511.9	103655	87497.1	32019.4	42661.1	50127.6	90600.3	55325.3	110192	36871.2	128342	98449.3	53186.7	48215.4	41800.6
Flavone	C15608	HMDB03075	0.103125	0.0587	65.041	8.646	129.806	1108.98	1212.4	1360.79	1129.56	1569.76	1969.55	1321.74	886.965	445.26	927.789	940.739	671.559	1375.12	1408.51	757.441	781.639	1709.73	752.494	1456.52	949.154	778.393	1141.47	1497.92	604.076	1119.36	1074.3	1490.89	824.557	875.684	1312.26
Glyceric acid	C00258	HMDB00139	0.22842	-0.0541	568.418	543.918	611.098	1208.3	1906.25	1493.89	1383.49	1497.45	1671.15	1240.76	1096.18	1377.55	1892.02	2061.27	1284.12	953.5	1493	1292.48	2002.03	1477.35	1111.74	918.072	1599.74	1717.03	4171.18	991.069	1777.22	486.779	1862.19	1589.48	1016.89	794.811	1545.6
N-Acetyl-L-phenylalanine	C03519	HMDB00512	0.264935	-0.0535	307.131	276.766	311.282	47081.3	30026.6	31087.8	14202.8	21359	23286.4	20620.7	33862.4	23720.5	17765.1	17330.3	32893.8	5261.29	36747.8	24086.9	23310.1	27812.5	30721.1	31119.1	24218.5	18010.1	28237.4	9851.98	33646	23283.2	31536.9	20381.5	10728.3	14048.3	14105.6
Nicotinamide	C00153	HMDB01406	0.0486241	-0.049	89.43	70.43	111.966	1.61837e+08	1.49937e+08	1.64401e+08	1.5267e+08	1.61951e+08	1.50314e+08	1.54933e+08	1.56872e+08	1.48862e+08	1.46714e+08	151597175	1.49593e+08	164267187	154345493	1.56871e+08	1.30639e+08	1.35067e+08	1.29657e+08	149449341	1.27528e+08	1.51883e+08	1.60043e+08	1.55764e+08	1.62547e+08	1.74027e+08	1.6332e+08	1.47642e+08	1.6545e+08	153933093	1.61441e+08
Methylguanidine	C02294	HMDB01522	0.0751388	-0.0381	439.137	407.76	461.734	21256	18397	20674.2	16953.8	18094.9	22599.8	21302.6	21199.8	17170	14589.3	21147.6	15922.7	18700	21656.5	19011.1	15971.4	20843.5	19666.8	16414.2	20335.9	14961.6	11211.3	17325.2	24698.9	20047.1	20843.4	17884.2	19958.5	18962	18664.6
beta-D-Glucosamine	C08349	HMDB30091	0.563757	-0.0347	597.096	554.03	632.712	4945.5	1967.2	2075.66	5019.49	1524.36	4271.92	1463.93	4060.72	2583.12	4536.19	4946.06	1988.15	2173.25	2550.49	3422.76	3098.42	4690.41	2686.46	3571.61	4011.96	1868.36	12769.3	3741.61	3042.76	2457.78	1818.28	2555.84	1059.97	2400.77	2388.23
L-Methionine sulfoxide	NA	HMDB02005	0.190614	-0.0237	683.437	681.652	707.148	547938	725728	806197	550712	659364	726198	1.12311e+06	565803	486680	989367	668396	488324	358053	1.08958e+06	1.02116e+06	1.16514e+06	432897	761651	763463	583311	599843	910850	811395	488542	514258	438741	539334	352056	758017	886987
O-Succinyl-L-homoserine	C01118	NA	0.66751	0.00194	776.756	751.078	801.294	518.012	1514.39	533.341	1513.36	918.544	477.109	1670.86	909.482	553.941	1201.94	351.94	1537.04	1163.97	626.691	798.572	1126.79	1698.35	428.65	805.078	830.639	1043.51	1263.43	876.214	668.358	994.302	1070.34	1265.95	848.319	1448.52	1317.05
L-Valine	C00183	HMDB00883	0.180817	-7.61e-05	560.402	549.66	564.84	1.16512e+06	1.35074e+06	935480	1.01938e+06	973929	1.89915e+06	1.16963e+06	973272	2.20099e+06	2.05174e+06	1.20731e+06	1.32032e+06	1.16007e+06	1.68635e+06	2.09406e+06	1.61297e+06	1.82481e+06	1.19439e+06	1.15789e+06	1.03324e+06	1.17753e+06	1.87111e+06	1.55914e+06	1.06349e+06	1.56875e+06	1.70529e+06	1.34114e+06	891336	1.56624e+06	1.12336e+06
