# Supplementary material for: Chronic d-ribose and d-mannose overload induce depressive/anxiety-like behavior and spatial memory impairment in mice
Source: Transl Psychiatry. 2021 Feb 2;11:90. doi: 10.1038/s41398-020-01126-4 (PMC7854712; doi:10.1038/s41398-020-01126-4)
Supplement: Supplementary file 6 — Supplementary Table S3 [file 41398_2020_1126_MOESM6_ESM.xlsx]

## Sheet: Sheet1
Compound name	KEGG	HMDB	RSD	t-Stat	RT-median	RT-min	RT-max	CON1	CON2	CON3	CON4	CON5	CON6	CON7	CON8	CON9	RIB1	RIB2	RIB3	RIB4	RIB5	RIB6	RIB7	RIB8	RIB9	MAN1	MAN2	MAN3	MAN4	MAN5	MAN6	MAN7	MAN8	MAN9	QC01	QC02	QC03
gamma-Glutamyl-L-methionine		HMDB34367	0.289555	3.27	702.344	678.738	713.56	9.46452e-05	7.95147e-05	0.000132524	0.000122456	8.08306e-05	8.54132e-05	0.000100815	0.000152751	0.000147199	8.81664e-05	0.000132869	0.000221777	0.000220792	0.000199691	0.000170958	0.000230037	0.000125071	0.000132205	0.000304451	0.000193717	0.000409646	0.000154686	0.000124726	0.00020052	9.26755e-05	0.000125009	0.000143091	0.000122762	0.000126721	0.000204054
Glycine	C00037	HMDB00123	0.0196469	3.13	667.61	665.906	670.566	0.00149895	0.00117729	0.00158438	0.00149355	0.00167341	0.0015576	0.00184043	0.00202952	0.00182247	0.00128902	0.00231639	0.00188676	0.00214283	0.00194932	0.00203092	0.00220211	0.00153971	0.0019507	0.00201381	0.00215787	0.00221398	0.00211556	0.00185049	0.00202079	0.00156945	0.00179587	0.00200831	0.00166992	0.00170129	0.00174842
Adenine	C00147	HMDB00034	0.195347	-3.57	293.164	271.046	320.052	0.00272758	0.00395654	0.00320607	0.0029331	0.00183305	0.00210284	0.00201239	0.00189799	0.0021039	0.00184972	0.00151219	0.00134868	0.000979247	0.00124667	0.00142846	0.00091969	0.000946235	0.00162275	0.0014919	0.0015489	0.00130215	0.00196627	0.00165572	0.00162525	0.00188058	0.0020026	0.00146397	0.00209698	0.00138492	0.00181539
NG,NG-Dimethyl-L-arginine (ADMA)	C03626	HMDB01539	0.204481	2.93	884.259	839.872	907.024	0.000266484	0.000237939	0.000261523	0.000388462	0.000277235	0.000263483	0.000297475	0.000496235	0.000919603	0.000682359	0.000365229	0.000606255	0.00144991	0.000406823	0.000940876	0.00042626	0.000266641	0.000974915	0.000537119	0.000253868	0.00112635	0.00111845	0.000319009	0.00111728	0.000346972	0.000825669	0.00114547	0.000864465	0.00116716	0.000842517
L-Lysine	C00047	HMDB00182	0.272646	2.78	957.584	941.256	975.87	0.000161742	0.000158099	0.000166774	0.000149556	0.000125214	0.000154594	0.000121833	0.000216678	0.000203075	0.000707242	0.000145165	0.000164365	0.000237914	0.000181904	0.000285214	0.00110327	0.000411363	0.000293451	0.000157532	0.000217071	0.000240073	0.000224713	0.000163365	0.00109599	0.000193315	0.00085032	0.000199998	0.000140224	0.000207747	0.000250405
Acetylcholine	C01996	HMDB00895	0.107752	2.58	341.531	332.884	364.536	8.17107e-05	0.000153088	0.000173083	0.000156959	0.00017812	0.000172469	8.54418e-05	0.000129679	0.000214742	0.000379251	0.000138137	0.000291757	0.000151205	0.000263676	9.89663e-05	0.000221463	0.000199547	0.000202802	0.000228171	0.000260379	0.000211909	0.000216413	0.000318481	0.000187562	0.00022537	0.000177385	0.000235367	0.000283915	0.000249774	0.000231945
sn-Glycerol 3-phosphate	C00093	HMDB00126	0.1237	2.39	822.322	819.602	826.872	6.79393e-05	8.14404e-05	5.69222e-05	8.32194e-05	5.91439e-05	4.88695e-05	9.72367e-05	0.000113574	0.000147832	0.000162243	0.000123109	0.000122548	0.000126531	0.000111468	8.1162e-05	0.000135282	5.61024e-05	0.000121914	7.2344e-05	0.000124652	0.000111832	0.000148812	0.000131108	0.000102815	0.000189292	0.000150775	8.96814e-05	8.88317e-05	0.000111546	9.98322e-05
L-Methionine	C00073	HMDB00696	0.0831813	-2.27	513.919	480.808	543.918	0.00395085	0.00284623	0.00455159	0.00327561	0.00447219	0.00325389	0.0042544	0.00394554	0.00427994	0.00209858	0.00494697	0.00405824	0.00340292	0.00298314	0.00420735	0.0030359	0.00357993	0.00367523	0.00433237	0.0036645	0.00423341	0.00523755	0.0034695	0.00442641	0.00253188	0.0022856	0.00261874	0.00362974	0.0030876	0.00320796
Nicotinamide adenine dinucleotide (NAD)	C00003	HMDB00902	0.187465	2.03	829.252	827.672	834.058	3.66622e-05	9.47364e-05	6.31807e-05	5.97153e-05	6.74151e-05	7.45367e-05	8.52528e-05	8.94783e-05	9.12895e-05	0.000110647	0.00010463	0.000103575	7.10642e-05	8.22327e-05	6.33335e-05	0.000106898	8.46917e-05	9.13338e-05	7.8597e-05	0.000103705	0.000114749	9.82651e-05	8.99562e-05	0.000100398	0.000197556	0.000106278	9.16148e-05	5.98509e-05	8.48295e-05	6.97833e-05
L-Glutamic acid	C00025	HMDB00148	0.0608178	-2.17	756.294	754.51	760.714	0.107382	0.0924498	0.115072	0.111643	0.114355	0.106651	0.119889	0.112096	0.102643	0.0864326	0.122114	0.106668	0.121185	0.120291	0.108841	0.116249	0.105392	0.114452	0.105463	0.115332	0.114673	0.1171	0.112655	0.118872	0.101232	0.107448	0.107798	0.110535	0.100906	0.0993704
L-Aspartic Acid	C00049	HMDB00191	0.056832	2.05	764.323	762.88	766.676	0.0172832	0.0166509	0.0217354	0.0192158	0.0209476	0.0195942	0.0240324	0.0257572	0.0312288	0.0184921	0.0304096	0.0279764	0.0265907	0.0288681	0.0240435	0.0303712	0.0213775	0.0228484	0.0254149	0.0286915	0.0349031	0.0253188	0.0238312	0.0291394	0.0180744	0.0243573	0.028066	0.0212551	0.02177	0.0240806
Creatinine	C00791	HMDB00562	0.0394187	2.1	298.524	285.254	299.958	0.104559	0.0787823	0.103543	0.102993	0.118155	0.11415	0.124287	0.138616	0.13374	0.0950929	0.133611	0.130752	0.140096	0.130122	0.133765	0.141703	0.118649	0.141128	0.129165	0.133013	0.149936	0.145727	0.116936	0.151759	0.11053	0.120744	0.127756	0.115189	0.122393	0.120132
Glycerophosphocholine	C00670	HMDB00086	0.0274433	-1.94	720.366	718.926	722.256	0.0910337	0.082989	0.0926086	0.0849509	0.0803637	0.0859237	0.0642816	0.0830281	0.0931857	0.0933827	0.069883	0.0682939	0.0895508	0.0867785	0.0904118	0.0833028	0.104058	0.0656629	0.0667518	0.0665697	0.0753654	0.0663095	0.0801477	0.0835847	0.0858158	0.0820826	0.0803588	0.077094	0.078305	0.0825136
D-Glucose 6-phosphate	C00092	HMDB01401	0.108287	-1.91	900.134	884.184	917.572	2.78517e-05	4.13405e-06	2.31206e-05	1.75448e-05	1.95686e-05	1.52779e-05	1.31145e-05	1.58258e-05	1.16435e-05	4.90246e-06	2.48837e-05	8.23475e-06	2.08233e-05	1.60502e-05	2.99082e-05	8.7236e-06	2.66e-05	1.00042e-05	6.4368e-06	6.42589e-06	4.04806e-06	6.61584e-06	1.18867e-05	9.5988e-06	4.18116e-06	4.88128e-06	6.98768e-06	1.32971e-05	1.25813e-05	1.58262e-05
Deoxycytidine monophosphate (dCMP)	C00239	HMDB01202	0.0290256	1.8	822.491	794.81	846.87	1.34748e-05	1.49646e-05	1.45951e-05	1.60489e-05	1.45462e-05	1.58328e-05	1.65416e-05	1.91453e-05	1.39267e-05	1.37653e-05	1.63829e-05	2.23668e-05	1.53077e-05	1.84004e-05	1.46115e-05	1.6282e-05	1.70339e-05	2.03987e-05	2.22621e-05	2.17091e-05	1.81742e-05	1.77337e-05	1.78638e-05	1.90995e-05	1.72225e-05	1.73153e-05	2.53747e-05	1.37077e-05	1.30477e-05	1.311e-05
Adenosine	C00212	HMDB00050	0.0498824	-1.81	305.67	291.64	321.162	0.24458	0.362468	0.144629	0.268099	0.175282	0.164163	0.201542	0.135226	0.163806	0.308058	0.125416	0.134789	0.126105	0.142175	0.176737	0.123879	0.160831	0.155484	0.118176	0.156549	0.110714	0.125221	0.154162	0.124884	0.194171	0.214531	0.160906	0.200246	0.21106	0.1977
Ethanolamine	C00189	HMDB00149	0.128161	1.77	565.51	558.172	569.778	6.4421e-05	5.24315e-05	6.27033e-05	4.72622e-05	5.74645e-05	5.38054e-05	6.23423e-05	9.49845e-05	6.87436e-05	5.32522e-05	7.91612e-05	7.71223e-05	9.10095e-05	8.24514e-05	7.00511e-05	7.75335e-05	5.02406e-05	8.46211e-05	7.1603e-05	8.51415e-05	8.16466e-05	8.35115e-05	7.28467e-05	8.937e-05	5.24895e-05	6.49874e-05	8.32458e-05	6.89098e-05	6.24882e-05	5.40033e-05
Argininosuccinic acid	C03406	HMDB00052	0.196867	-1.64	890.884	888.864	915.048	0.00176814	0.000831444	0.0018516	0.00172001	0.00182829	0.00165063	0.00203638	0.0015837	0.00162147	0.000719325	0.00296984	0.00131731	0.00164937	0.00135742	0.00156254	0.00138817	0.000974397	0.00123198	0.0018673	0.00233338	0.00171071	0.0014874	0.00143387	0.00165879	0.000978593	0.000968959	0.00177116	0.00176539	0.00146957	0.00119853
GDP-L-fucose	C00325	HMDB01095	0.222339	1.63	871.732	856.076	889.64	1.55497e-05	1.64663e-05	1.95973e-05	1.53836e-05	2.07166e-05	2.25944e-05	2.74613e-05	2.9037e-05	2.25434e-05	1.81504e-05	2.12119e-05	2.13054e-05	2.66023e-05	2.06223e-05	2.85867e-05	2.90049e-05	3.38272e-05	2.18625e-05	2.50997e-05	2.39644e-05	2.06476e-05	2.56994e-05	2.69737e-05	2.66359e-05	2.5469e-05	2.53298e-05	2.96262e-05	1.5695e-05	2.17929e-05	2.50077e-05
Orotic acid	C00295	HMDB00226	0.26797	1.59	430.582	429.148	460.91	1.02751e-06	7.74005e-07	8.03656e-07	9.09813e-07	9.36124e-07	9.08951e-07	1.18873e-06	7.17263e-07	9.23329e-07	9.27831e-07	1.29664e-06	6.2595e-07	1.38517e-06	8.68773e-07	9.97107e-07	9.38649e-07	1.22125e-06	9.45351e-07	1.09634e-06	1.07144e-06	1.60516e-06	9.36804e-07	1.20058e-06	1.14417e-06	9.51031e-07	1.1396e-06	1.3388e-06	1.04011e-06	6.0988e-07	1.048e-06
Inosine 5'-monophosphate (IMP)	C00130	HMDB00175	0.286584	1.56	850.795	847.89	876.118	0.00658281	0.00220568	0.00936187	0.0045181	0.0143653	0.0125675	0.0057666	0.00922686	0.00342504	0.0032838	0.0111353	0.0226063	0.00848867	0.0127584	0.00738529	0.00524221	0.0189861	0.0146998	0.0193806	0.00739826	0.00209536	0.0073849	0.0204309	0.00658044	0.0173946	0.00501196	0.0145937	0.00901033	0.0138361	0.00876684
D-Glucuronic acid	C00191	HMDB00127	0.0620663	1.53	737.596	713.02	739.476	8.0037e-06	5.53098e-06	7.29821e-06	7.28116e-06	6.97456e-06	6.10944e-06	8.93012e-06	8.50285e-06	7.88379e-06	6.53769e-06	1.14104e-05	7.05039e-06	1.02736e-05	9.07247e-06	8.87523e-06	7.38244e-06	7.67061e-06	8.4547e-06	8.1108e-06	8.68462e-06	1.05306e-05	1.0432e-05	7.25147e-06	8.56516e-06	7.46185e-06	8.58125e-06	6.39753e-06	8.42432e-06	7.55881e-06	7.59991e-06
Purine	C15587	HMDB01366	0.189013	1.53	210.301	175.644	245.17	1.46584e-05	1.28286e-05	1.34486e-05	1.38638e-05	1.78014e-05	2.20447e-05	3.06134e-05	3.3835e-05	2.63826e-05	1.47012e-05	3.09353e-05	3.18965e-05	2.71835e-05	1.98011e-05	2.18393e-05	2.81388e-05	1.03272e-05	3.47442e-05	2.50635e-05	2.6416e-05	2.69151e-05	5.29815e-05	1.99825e-05	5.70886e-05	1.39205e-05	2.72191e-05	2.38786e-05	2.49292e-05	3.22612e-05	2.35665e-05
Xanthurenic acid	C02470	HMDB00881	0.197439	1.44	388.082	356.81	424.88	2.63965e-06	1.95146e-06	4.42886e-06	3.06437e-06	4.3441e-06	2.68826e-06	3.08272e-06	3.05061e-06	4.37178e-06	3.48928e-06	2.70678e-06	3.69579e-06	2.87187e-06	4.08466e-06	3.80569e-06	4.41843e-06	4.64724e-06	2.38041e-06	3.71288e-06	1.26588e-05	5.62323e-06	4.84676e-06	2.99569e-06	3.13648e-06	3.32498e-06	4.7334e-06	5.25105e-06	3.34289e-06	3.33068e-06	4.72561e-06
N6-Acetyl-L-lysine	C02727	HMDB00206	0.0525486	1.45	647.258	628.618	660.196	6.64692e-05	8.26579e-05	0.000104063	0.000108659	6.35962e-05	6.77924e-05	0.000106026	6.75137e-05	9.00168e-05	9.965e-05	0.000120143	0.000110111	0.000157471	8.91065e-05	8.05244e-05	0.000122932	9.22852e-05	8.53311e-05	0.000104409	8.05443e-05	9.84187e-05	9.19033e-05	8e-05	0.000170984	7.73056e-05	0.000113818	8.05239e-05	7.85671e-05	8.56073e-05	8.58018e-05
Pseudouridine	C02067	HMDB00767	0.0741379	1.43	443.44	419.948	470.638	4.38588e-06	8.06129e-06	7.56452e-06	6.60485e-06	8.45975e-06	6.1249e-06	7.57023e-06	6.78885e-06	8.27094e-06	6.5691e-06	6.71497e-06	1.19269e-05	7.08449e-06	7.25702e-06	9.68821e-06	6.55539e-06	7.15189e-06	9.60317e-06	2.07465e-05	9.07385e-06	1.12227e-05	8.08579e-06	7.81263e-06	9.27242e-06	6.45781e-06	6.86259e-06	9.80163e-06	7.65208e-06	8.05497e-06	8.98923e-06
5'-Methylthioadenosine	C00170	HMDB01173	0.0466939	-1.49	128.826	107.576	149.37	0.0215352	0.0122338	0.023047	0.0190782	0.0241235	0.0462239	0.0153163	0.0216466	0.0148238	0.0103349	0.0172203	0.0146837	0.00849961	0.0143016	0.0181342	0.0128096	0.0137214	0.0231493	0.0211248	0.0217756	0.0181354	0.0310862	0.0206827	0.0233844	0.0203691	0.016327	0.0137173	0.0220328	0.0212098	0.0203994
Glutathione disulfide	C00127	HMDB03337	0.133855	-1.41	940.862	937.558	954.342	0.000468574	0.000486022	0.000713019	0.000541447	0.000451176	0.000582319	0.000484137	0.000464079	0.000458922	0.000622726	0.000443962	0.000482364	0.000475512	0.000521814	0.00056856	0.000398759	0.000681801	0.000454011	0.000141129	0.00045705	0.00042976	0.00044364	0.000549275	0.000472108	0.0003254	0.000528071	0.000729947	0.000350084	0.000444422	0.000444288
Deoxyinosine	C05512	HMDB00071	0.0686612	1.42	324.214	313.814	371.232	4.23036e-05	3.77686e-05	6.21505e-05	6.58997e-05	5.38799e-05	5.2042e-05	6.20431e-05	8.64932e-05	6.32116e-05	4.00904e-05	6.72322e-05	0.000437807	5.72442e-05	5.54623e-05	6.19445e-05	5.57099e-05	5.5235e-05	7.93033e-05	0.00048094	6.73471e-05	7.41371e-05	9.8067e-05	5.89262e-05	8.30889e-05	4.98703e-05	4.04507e-05	5.13477e-05	8.75509e-05	8.87512e-05	8.00566e-05
2'-O-methyladenosine	C04779	HMDB04326	0.246529	1.35	188.219	131.042	241.122	6.89325e-06	8.63525e-06	1.06298e-05	1.10149e-05	5.0582e-06	2.02445e-05	1.13065e-05	3.57357e-05	2.48703e-05	1.41582e-05	6.73505e-06	2.48145e-05	2.13041e-05	1.59399e-05	1.14801e-05	1.54715e-05	1.15771e-05	4.53016e-05	1.32296e-05	9.13526e-06	3.48224e-05	0.0001674	5.64177e-06	2.75585e-05	2.10334e-05	3.74191e-05	2.29968e-05	8.03767e-06	1.26999e-05	1.29178e-05
gamma-L-Glutamyl-L-phenylalanine		HMDB29562	0.212027	-1.35	651.546	626.818	705.24	8.62037e-06	7.892e-06	9.14237e-06	1.23089e-05	9.67889e-06	1.03875e-05	1.37848e-05	9.82284e-06	1.19396e-05	5.80679e-06	1.80076e-05	1.63592e-05	1.32673e-05	1.01745e-05	7.87527e-06	1.06418e-05	9.58096e-06	6.9927e-06	8.33087e-06	1.01985e-05	1.07711e-05	8.93109e-06	8.6346e-06	9.53053e-06	7.51548e-06	8.02381e-06	8.68019e-06	1.10436e-05	7.41867e-06	8.18594e-06
Thiamine	C00378	HMDB00235	0.289448	1.31	620.068	606.31	627.194	0.000914453	0.00154808	0.00110201	0.00123211	0.00112464	0.00208483	0.00218629	0.00191518	0.00204642	0.00172	0.00149446	0.00274016	0.00280784	0.00161685	0.00215148	0.00255753	0.00181322	0.00218685	0.00168197	0.00304533	0.00246368	0.00265587	0.00127295	0.00213478	0.0018175	0.0012224	0.000353645	0.00138901	0.00249768	0.00209888
L-Citrulline	C00327	HMDB00904	0.019946	1.31	727.082	724.992	729.442	0.000928853	0.000940162	0.00132535	0.00110124	0.00127334	0.00105372	0.00177727	0.00171302	0.00119993	0.000686206	0.00167221	0.00167479	0.00153292	0.00182869	0.00118728	0.00139512	0.00116296	0.00116293	0.00504313	0.00192817	0.00167685	0.00115731	0.00127781	0.00158297	0.00110284	0.00147375	0.00209909	0.00115259	0.00117046	0.00121164
Deoxyguanosine	C00330	HMDB00085	0.0745694	1.29	413.328	411.042	413.742	2.12497e-05	3.60128e-05	3.8635e-05	4.06982e-05	2.87978e-05	3.57976e-05	3.28083e-05	3.53541e-05	2.73253e-05	3.66044e-05	3.54284e-05	9.10941e-05	4.26295e-05	3.48689e-05	2.75639e-05	3.86735e-05	3.44774e-05	4.48782e-05	0.000208551	5.21923e-05	3.59806e-05	4.17334e-05	2.99343e-05	2.89139e-05	2.77501e-05	3.27696e-05	3.79819e-05	4.61949e-05	5.13135e-05	4.64013e-05
Deoxycytidine	C00881	HMDB00014	0.0995731	1.23	372.346	367.626	372.996	0.00104231	0.000880526	0.0010693	0.00125703	0.00107194	0.00095528	0.00108077	0.000999451	0.000733949	0.000622248	0.00092206	0.00183067	0.00124597	0.00132025	0.000923842	0.0010257	0.000918429	0.00146009	0.00248672	0.0016528	0.00111867	0.00138557	0.000636844	0.00135135	0.000978207	0.00109527	0.00145863	0.00123635	0.00111278	0.00102561
myo-Inositol	C00137	HMDB00211	0.0702503	1.22	737.419	735.456	764.31	1.54254e-05	8.56564e-06	1.41372e-05	1.26973e-05	1.52841e-05	1.4071e-05	5.66541e-06	1.41887e-05	1.33678e-05	9.85697e-06	1.62585e-05	1.40278e-05	1.82454e-05	1.76946e-05	1.62953e-05	1.38627e-05	1.32752e-05	1.50036e-05	1.38779e-05	1.85318e-05	1.55853e-05	1.72437e-05	1.35924e-05	1.63203e-05	1.27647e-05	1.34536e-05	1.75338e-05	1.36913e-05	1.17495e-05	1.26449e-05
Nicotinic acid	C00253	HMDB01488	0.12068	1.14	406.376	374.13	409.26	4.8415e-05	3.73745e-05	5.00128e-05	0.000266312	5.37322e-05	5.10451e-05	6.71e-05	4.38946e-05	3.88647e-05	2.56001e-05	4.61839e-05	0.000834759	5.64285e-05	4.92211e-05	3.93541e-05	4.74229e-05	4.31578e-05	4.36033e-05	0.00181982	3.77748e-05	0.000222939	0.000117747	3.97036e-05	5.91944e-05	3.53308e-05	7.04392e-05	5.62887e-05	0.00021753	0.000184369	0.000174151
L-Carnitine	C00318	HMDB00062	0.0158114	1.14	651.614	650.08	654.718	0.0699913	0.0584245	0.07268	0.0327574	0.0701797	0.0651081	0.0712785	0.0851114	0.0829701	0.0727367	0.0828296	0.0694929	0.0855012	0.0780018	0.0781167	0.0830502	0.0764819	0.0782657	0.0776215	0.0818153	0.0851772	0.0817045	0.0733124	0.0807986	0.0642124	0.07008	0.0772186	0.0707886	0.0717203	0.0722156
L-Homocysteine	C00155	HMDB00742	0.209347	-1.1	514.968	477.86	557.928	7.60556e-06	1.03138e-06	1.76725e-06	1.96756e-06	1.92152e-06	1.90853e-06	1.82639e-06	3.948e-06	1.35187e-06	1.72158e-06	1.21865e-06	2.26524e-06	1.81056e-06	2.22902e-06	1.69162e-06	9.5066e-07	2.12804e-06	7.42821e-07	1.62995e-06	2.75195e-06	2.28316e-06	1.74631e-06	2.67081e-06	3.03299e-06	2.17389e-06	1.87872e-06	1.61951e-06	1.68303e-06	1.24651e-06	1.15178e-06
Ureidopropionic acid	C02642	HMDB00026	0.0750432	-1.06	598.426	566.688	601.23	1.91408e-05	3.57365e-05	1.79293e-05	2.79173e-05	1.19871e-05	1.97791e-05	1.87618e-05	2.76731e-05	2.30593e-05	1.74666e-05	1.61843e-05	2.71155e-05	1.96417e-05	1.22323e-05	1.55803e-05	1.81172e-05	1.10839e-05	1.71724e-05	5.5897e-05	1.75159e-05	2.07893e-05	1.24533e-05	1.7195e-05	2.57207e-05	1.14992e-05	2.11568e-05	2.48286e-05	2.01054e-05	2.29773e-05	2.22221e-05
L-2-Aminoadipic acid	C00956	HMDB00510	0.0343287	1.05	777.898	776.398	780.038	0.00271601	0.00236221	0.00481403	0.00326884	0.00344675	0.00455833	0.0028792	0.00262022	0.00301933	0.00276297	0.0043887	0.00529258	0.00442294	0.00493341	0.00282028	0.00431269	0.00451331	0.00245711	0.00385093	0.00475062	0.00287607	0.00405767	0.00300086	0.00347509	0.00524406	0.00356488	0.00406521	0.0032013	0.00336185	0.00330182
L-Glutamine	C00064	HMDB00641	0.132279	-1.07	692.746	655.854	695.002	0.0418293	0.0352667	0.0509369	0.0464363	0.0531567	0.0475507	0.0503389	0.0493646	0.0435173	0.0378004	0.0489006	0.0474727	0.0463985	0.0564959	0.0470807	0.0524991	0.0429321	0.0502856	0.0474038	0.0513256	0.0486625	0.047356	0.0471103	0.054283	0.0410184	0.0459368	0.0513906	0.0511343	0.0449574	0.0396797
Adenosine triphosphate (ATP)	C00002	HMDB00538	0.280426	-1.03	909.535	892.338	918.468	2.94222e-05	2.27099e-05	4.53024e-05	3.86545e-05	2.82811e-05	4.89813e-05	3.40676e-05	3.09989e-05	2.77532e-05	2.6446e-05	3.01976e-05	3.24647e-05	4.00347e-05	3.8677e-05	4.68935e-05	2.93826e-05	4.81945e-05	3.13878e-05	3.0132e-05	2.01776e-05	2.45064e-05	3.03691e-05	3.18271e-05	3.88549e-05	3.28312e-05	2.97418e-05	2.89994e-05	2.42309e-05	3.73318e-05	2.41696e-05
Guanosine diphosphate (GDP)	C00035	HMDB01201	0.245889	1.01	871.802	870.076	877.482	6.79398e-05	5.34431e-05	9.19387e-05	6.56235e-05	7.41804e-05	9.13413e-05	9.17562e-05	0.000114113	8.86875e-05	7.78982e-05	7.56252e-05	8.8302e-05	9.73816e-05	8.59979e-05	0.000107109	0.000107246	0.00010187	9.33107e-05	8.59151e-05	8.95589e-05	0.000102565	9.20632e-05	7.2418e-05	8.92542e-05	0.000100165	8.73544e-05	0.000115794	6.01797e-05	9.01238e-05	0.000100095
5-Aminolevulinic acid	C00430	HMDB01149	0.114874	0.954	667.565	662.904	672.01	2.99445e-05	2.43663e-05	2.19348e-05	0.000153082	3.60747e-05	5.75882e-05	4.66164e-05	5.0967e-05	7.13876e-05	1.57769e-05	2.4207e-05	0.0013694	6.00704e-05	2.01959e-05	1.33822e-05	1.35165e-05	1.74349e-05	2.16215e-05	0.000413369	2.66842e-05	0.0001475	5.67647e-05	6.151e-05	7.66273e-05	1.45837e-05	1.43722e-05	2.00674e-05	8.72394e-05	9.91718e-05	0.000111372
5-Aminopentanoic acid	C00431	HMDB03355	0.0734253	0.933	711.533	709.346	747.88	0.000975995	0.0013891	0.000758411	0.00720552	0.00171297	0.00280324	0.00252098	0.00220667	0.00106593	0.000492532	0.000747876	0.0316855	0.00237883	0.0003979	0.00034288	0.000426217	0.000382342	0.000674733	0.0484635	0.000566163	0.00527678	0.0022183	0.000746004	0.000335047	0.000259833	0.000738063	0.000728903	0.00726962	0.00685399	0.00637311
N-Formylmethionine	C03145	HMDB01015	0.146873	-0.879	352.56	330.33	385.094	1.08186e-06	1.1788e-06	1.12961e-06	2.36675e-06	1.4812e-06	1.10781e-06	1.66136e-06	1.4557e-06	1.74139e-06	4.5297e-07	2.01362e-06	1.48251e-06	2.83962e-06	1.46926e-06	1.72658e-06	1.69849e-06	1.46642e-06	1.03205e-06	1.29659e-06	1.43372e-06	1.54143e-06	7.79626e-07	9.60105e-07	9.61396e-07	1.55788e-06	1.35505e-06	1.61722e-06	1.16327e-06	1.14227e-06	9.01766e-07
3,7-Dimethyluric acid	C16360	HMDB01982	0.123068	-0.879	438.43	430.552	453.444	4.60937e-05	1.00503e-05	1.12753e-05	1.31423e-05	1.12992e-05	9.59864e-06	1.01898e-05	1.23785e-05	2.75749e-05	7.11536e-06	1.78644e-05	1.13506e-05	4.08671e-05	1.90136e-05	1.34667e-05	2.78548e-05	7.06842e-06	1.3095e-05	9.75261e-06	1.27131e-05	1.29345e-05	1.12527e-05	1.22605e-05	1.12266e-05	7.23955e-06	1.01183e-05	1.19754e-05	1.33914e-05	1.02865e-05	1.20184e-05
Acetyl-DL-Leucine			0.0392686	0.826	349.754	315.588	383.654	3.99652e-05	2.91809e-05	3.94697e-05	4.11792e-05	3.6241e-05	3.54401e-05	4.4691e-05	4.53295e-05	4.58284e-05	2.65301e-05	4.51584e-05	5.69562e-05	5.36881e-05	3.91066e-05	4.16642e-05	3.7367e-05	3.07806e-05	4.21567e-05	0.000106466	4.58606e-05	5.87767e-05	5.28281e-05	3.32684e-05	4.7351e-05	2.87254e-05	3.89227e-05	4.55191e-05	4.10617e-05	4.35526e-05	4.40871e-05
4-Guanidinobutyric acid	C01035	HMDB03464	0.0579028	-0.789	654.465	595.986	657.538	0.000811964	0.000712767	0.000836137	0.00078369	0.000699553	0.000680912	0.000998952	0.000888645	0.00084837	0.000478705	0.000998393	0.000806618	0.00108831	0.000856593	0.000840371	0.00101266	0.000685935	0.000744265	0.000806459	0.000847676	0.00107483	0.000904265	0.000817552	0.000828187	0.000655998	0.000849349	0.00089221	0.000838863	0.000753175	0.000765102
L-2-Hydroxygluterate	C03196	HMDB00694	0.1125	0.796	753.068	732.128	781.704	6.37785e-06	6.22725e-06	5.61066e-06	7.79183e-06	6.42082e-06	8.33852e-06	1.05956e-05	7.98164e-06	9.38482e-06	8.98727e-06	9.39731e-06	8.33556e-06	8.08359e-06	9.4196e-06	9.31659e-06	8.12548e-06	6.37832e-06	9.08597e-06	9.91123e-06	8.54339e-06	8.77055e-06	1.09601e-05	7.28908e-06	1.00044e-05	8.13699e-06	6.97167e-06	7.12477e-06	8.49695e-06	7.07855e-06	9.11213e-06
Fumaric acid	C00122	HMDB00134	0.0705551	-0.761	718.861	716.722	741.128	2.1503e-05	1.45581e-05	1.89382e-05	2.30598e-05	1.89021e-05	2.06234e-05	2.01209e-05	2.03437e-05	2.09937e-05	1.34135e-05	2.27762e-05	1.5554e-05	2.20793e-05	2.1387e-05	2.21505e-05	1.87422e-05	1.57638e-05	1.7071e-05	2.91903e-05	2.26269e-05	2.51598e-05	1.97322e-05	1.98892e-05	2.26865e-05	1.43574e-05	1.77136e-05	2.78993e-05	1.91197e-05	2.11631e-05	2.20712e-05
Pyridoxal (Vitamin B6)	C00250	HMDB01545	0.0444782	-0.747	189.201	171.486	192.286	0.000888216	0.000691288	0.00088718	0.000641423	0.000772298	0.00076486	0.000741612	0.0011839	0.000917003	0.000928409	0.000799353	0.00104761	0.000454557	0.000882219	0.00126452	0.000764697	0.000628991	0.000799964	0.000742724	0.000604945	0.000614071	0.00140773	0.000811994	0.00146139	0.000547822	0.000542082	0.000595269	0.000998227	0.00102309	0.000964607
N4-Acetylcytidine		HMDB05923	0.0745007	-0.749	291.402	235.588	308.856	2.59548e-05	2.89651e-05	3.04122e-05	3.78926e-05	3.53148e-05	2.99296e-05	2.56369e-05	4.27834e-05	3.44792e-05	2.75402e-05	3.28633e-05	3.29375e-05	2.02551e-05	3.31437e-05	2.90508e-05	3.36654e-05	2.82665e-05	3.36242e-05	4.25931e-05	4.16786e-05	3.85554e-05	3.97893e-05	3.45844e-05	3.40608e-05	2.67548e-05	2.99404e-05	3.30577e-05	3.8233e-05	3.71123e-05	3.37516e-05
L-Serine	C00065	HMDB00187	0.025705	0.745	696.974	695.33	699.294	0.00217268	0.00157382	0.0021017	0.0020913	0.00199556	0.00203893	0.00237317	0.00250871	0.00178064	0.00145591	0.002828	0.00224442	0.00255428	0.00217732	0.00251244	0.00217029	0.00193819	0.00251151	0.00245271	0.00261236	0.00234475	0.00236086	0.00259756	0.0023903	0.00206976	0.00180372	0.00242615	0.00201481	0.00194255	0.00210645
Xanthosine	C01762	HMDB00299	0.0749823	0.733	583.164	566.984	586.128	1.80775e-05	2.95798e-05	1.51671e-05	2.12575e-05	1.36478e-05	1.1974e-05	1.86725e-05	2.45692e-05	3.0211e-05	2.41986e-05	2.3482e-05	2.44044e-05	2.43871e-05	2.0846e-05	1.29632e-05	2.41789e-05	1.12797e-05	1.81995e-05	4.15111e-05	2.93785e-05	4.84669e-05	2.86408e-05	2.02177e-05	2.88258e-05	1.29353e-05	2.38099e-05	2.3232e-05	2.39519e-05	2.0335e-05	2.21002e-05
L-Carnosine	C00386	HMDB00033	0.0486945	-0.674	783.364	780.3	787.444	0.00795874	0.0102635	0.00955069	0.00805883	0.00885715	0.00917631	0.00996296	0.00913754	0.0100948	0.00702782	0.0112784	0.00844764	0.0102224	0.0086062	0.0100222	0.00998102	0.00912686	0.00907705	0.0080533	0.0106039	0.0140206	0.0102404	0.0115437	0.00954148	0.00744001	0.00781741	0.010151	0.0086957	0.00858809	0.00810768
Adenosine monophosphate (AMP)	C00020	HMDB00045	0.144407	-0.647	816.81	815.234	821.1	0.0423357	0.0258745	0.0857524	0.0520561	0.0677714	0.0839575	0.0466528	0.0444707	0.0324032	0.0317778	0.0409288	0.0615464	0.0490413	0.0577531	0.0497465	0.0367095	0.0965976	0.0483159	0.0507913	0.0430572	0.0233845	0.0324605	0.0698561	0.0311292	0.0906052	0.0439216	0.0527619	0.0417648	0.0540092	0.0542418
L-Asparagine	C00152	HMDB00168	0.0455098	-0.627	700.222	675.186	714.814	0.000384372	0.000317324	0.000465714	0.000440246	0.000417637	0.00033875	0.000469827	0.000443866	0.000359013	0.000292903	0.000462933	0.000392542	0.00041469	0.000483743	0.000500987	0.000477631	0.000378472	0.000364235	0.000476781	0.000429216	0.000401642	0.000428956	0.000363165	0.000459301	0.000404139	0.00045056	0.000414159	0.000354382	0.000380262	0.000367956
Uridine 5'-monophosphate (UMP)	C00105	HMDB00288	0.103601	0.6	840.076	838.6	845.456	3.28083e-05	2.94348e-05	9.83673e-05	8.18758e-05	0.000108512	0.000124905	7.99829e-05	8.93663e-05	3.60952e-05	4.05514e-05	7.99015e-05	0.000148057	8.72752e-05	0.000107754	9.01936e-05	5.60106e-05	0.000172046	9.70668e-05	9.25567e-05	7.21571e-05	3.81193e-05	6.33519e-05	0.00011077	7.10647e-05	0.000125974	6.70221e-05	8.70871e-05	6.97185e-05	8.43326e-05	7.81973e-05
Malic acid	C00711	HMDB00156	0.034261	0.574	774.962	773.134	790.51	0.000236199	0.000172841	0.000236799	0.000246492	0.000193039	0.000231184	0.000157895	0.000251775	0.000252145	0.000152381	0.000253957	0.00021706	0.000244384	0.000230987	0.000243035	0.000274358	0.000299247	0.000259238	0.000264412	0.000283775	0.000240468	0.00023497	0.000251782	0.00026134	0.00022155	0.000235968	0.000238245	0.000202795	0.000200038	0.000193868
Uridine	C00299	HMDB00296	0.197033	-0.547	288.505	274.194	309.952	3.43235e-06	2.57048e-06	1.97279e-06	2.02412e-06	1.93459e-06	2.22852e-06	3.32234e-06	3.73713e-06	2.54619e-06	4.05672e-07	3.80265e-06	2.25312e-06	3.7524e-06	3.23651e-06	3.55929e-06	2.55854e-06	2.25162e-06	2.52288e-06	2.2929e-06	1.9313e-06	3.18221e-06	3.0899e-06	2.52969e-06	4.28033e-06	1.81492e-06	3.00376e-06	2.514e-06	2.33528e-06	3.02366e-06	2.16285e-06
Phosphoenolpyruvate	C00074	HMDB00263	0.127755	-0.517	875.844	846.672	897.504	1.59308e-06	2.3845e-05	2.40198e-06	2.51953e-06	4.19824e-06	5.4625e-06	6.93137e-06	7.8899e-06	3.09053e-05	1.92149e-05	1.18912e-05	4.34185e-06	2.85575e-06	2.78978e-06	2.15682e-06	1.53835e-05	4.31782e-06	4.97108e-06	2.42944e-06	8.52636e-06	2.56862e-05	7.99991e-06	7.97002e-06	1.24829e-05	4.04925e-06	4.64926e-06	5.29193e-06	1.0459e-05	1.10402e-05	8.81969e-06
N6-methyladenosine		HMDB04044	0.218834	0.43	237.034	216.92	261.82	6.14529e-05	7.84167e-05	4.05251e-05	4.84619e-05	4.37195e-05	5.16891e-05	4.38525e-05	6.89225e-05	8.17989e-05	6.88153e-05	5.54988e-05	8.24978e-05	1.56039e-05	4.23378e-05	3.72355e-05	5.18541e-05	1.90243e-05	6.59721e-05	9.15322e-05	7.4969e-05	5.63678e-05	0.0002293	4.55307e-05	0.000137539	3.25686e-05	6.42729e-05	5.28471e-05	8.48619e-05	0.000112186	7.67559e-05
Betaine	C00719	HMDB00043	0.17093	0.427	496.504	475.038	498	0.00901714	0.0109019	0.00849754	0.00696008	0.00627161	0.0129827	0.0104733	0.0102882	0.0114364	0.0104913	0.0162111	0.00862272	0.0144095	0.0109798	0.00960123	0.0116104	0.00773021	0.00975324	0.011428	0.0135763	0.0129661	0.0109285	0.00840849	0.0106999	0.00710924	0.00992478	0.0113229	0.0115093	0.010787	0.00835403
N-Acetylglutamine		HMDB06029	0.0536137	-0.418	589.126	587.12	592.01	0.00198812	0.00150126	0.00271626	0.00215223	0.002414	0.00210013	0.00252997	0.00220209	0.00207174	0.00150203	0.00239713	0.00228041	0.00268269	0.00229685	0.0020792	0.00232081	0.00202591	0.0025232	0.00227567	0.00234497	0.00251962	0.00233093	0.00230202	0.00234145	0.00209134	0.0025451	0.0025289	0.00200889	0.00219601	0.00218748
N-Acetyl-L-tyrosine		HMDB00866	0.206332	-0.408	410.434	404.718	429.152	4.54625e-06	4.13326e-06	8.92529e-06	5.4543e-06	6.54138e-06	4.74244e-06	5.45673e-06	5.25882e-06	6.11306e-06	5.15043e-06	5.51065e-06	4.70681e-06	5.37581e-06	7.58295e-06	5.83769e-06	5.88266e-06	8.36598e-06	4.19042e-06	7.78965e-06	6.00184e-06	4.83061e-06	4.89586e-06	6.46874e-06	4.41534e-06	5.90187e-06	5.28062e-06	6.32229e-06	6.28054e-06	5.81563e-06	4.22924e-06
L-Anserine	C01262	HMDB00194	0.0129795	-0.406	774.026	771.496	777.08	0.00114027	0.00147404	0.00113266	0.00108762	0.00108783	0.00133434	0.0016731	0.00150947	0.00110866	0.000815028	0.00156541	0.00140932	0.00136389	0.0014078	0.00120363	0.00146397	0.000886239	0.00145664	0.00108226	0.00127904	0.00203179	0.00130811	0.00155841	0.00137592	0.00112578	0.00128747	0.00164981	0.00122162	0.00121237	0.00127
N2,N2-Dimethylguanosine		HMDB04824	0.141971	0.398	344.128	336.052	345.812	9.64522e-05	8.33132e-05	9.45041e-05	9.86589e-05	8.90883e-05	8.86661e-05	0.00010582	0.00011168	0.000117723	8.18524e-05	0.00011754	7.92769e-05	0.000109672	8.74131e-05	0.00010811	0.000119047	8.20678e-05	0.000118482	9.00355e-05	0.000120956	0.00013335	0.000166024	9.07155e-05	0.000144872	7.42328e-05	0.000110492	0.000115268	0.00010349	0.000125464	9.97351e-05
S-Adenosylhomocysteine	C00021	HMDB00939	0.108797	0.392	716.161	710.8	731.39	0.000833589	0.00131089	0.000991998	0.000663188	0.000935682	0.000691668	0.00101985	0.0011145	0.00137138	0.00140967	0.0012103	0.000526291	0.00113677	0.00116692	0.00115816	0.00145521	0.000932133	0.00147992	0.000822466	0.00131809	0.00106835	0.00134811	0.00058239	0.00132927	0.000855977	0.00104006	0.00124607	0.000821341	0.000980526	0.000852034
N-Acetylaspartylglutamic acid (NAAG)	C12270	HMDB01067	0.108753	0.379	858.904	857.42	865.1	0.0158928	0.00801369	0.017721	0.0138018	0.0159519	0.0166542	0.0100204	0.0273835	0.0258965	0.0106785	0.0251205	0.0232803	0.0218961	0.0194902	0.0238518	0.0276625	0.0208062	0.0140089	0.0164244	0.0150424	0.0274955	0.0142344	0.0188903	0.014872	0.0127417	0.0161425	0.0151665	0.0167761	0.0150422	0.0192297
Sarcosine	C00213	HMDB00271	0.17673	-0.364	634.374	605.702	644.394	0.00901908	0.0064654	0.010183	0.00976142	0.00922911	0.00683876	0.00843543	0.00994482	0.00962402	0.00800016	0.0105592	0.00973743	0.0115496	0.00811478	0.00743227	0.00823044	0.00971797	0.00773108	0.00961767	0.0106293	0.0117361	0.0100812	0.00962197	0.00911433	0.00808984	0.00799119	0.00886828	0.00956322	0.00687206	0.00739634
Flavin mononucleotide (FMN)	C00061	HMDB01520	0.0316422	-0.349	768.716	727.422	794.852	1.44754e-06	1.91075e-06	2.1964e-06	1.18619e-06	2.87876e-06	2.42059e-06	2.98231e-06	1.07195e-06	2.49657e-06	1.50143e-06	2.16102e-06	3.60113e-06	6.68863e-07	1.50988e-06	1.34429e-06	2.84119e-06	2.58946e-06	1.29367e-06	3.06765e-06	2.90183e-06	1.87919e-06	1.90544e-06	1.80557e-06	1.11194e-06	2.10802e-06	1.84575e-06	3.23045e-06	2.32813e-06	2.31274e-06	2.24547e-06
Cytidine monophosphate N-acetylneuraminic acid	C00128	HMDB01176	0.106166	0.34	851.774	849.43	856.73	9.06307e-05	9.20808e-05	0.000123193	0.000108428	0.000101077	0.000107013	0.000100099	0.000122307	0.00011779	9.66524e-05	0.000111396	0.000112	0.000136248	0.000123944	0.000119164	0.000142979	0.000105621	3.46093e-05	0.000108735	0.000134665	0.000127931	0.000131756	0.00014423	0.00014197	9.77671e-05	9.96665e-05	0.000135173	9.61152e-05	9.96835e-05	0.000119078
Choline	C00114	HMDB00097	0.0454537	-0.29	473.702	461.514	489.378	0.00575772	0.00531923	0.00556379	0.00494316	0.00477186	0.00437359	0.00793679	0.00362863	0.00801968	0.00628707	0.00567017	0.00634118	0.00638579	0.00695985	0.00703492	0.00590571	0.00465923	0.00477231	0.0064092	0.00850119	0.00560929	0.00466524	0.00634811	0.00538944	0.00368328	0.00475259	0.00515298	0.00666417	0.00708757	0.00676385
Adenosine 3',5'-cyclic monophosphate (cAMP)	C00575	HMDB00058	0.0699055	0.26	532.44	530.014	535.028	4.0521e-05	5.90331e-05	6.89642e-05	4.8946e-05	6.24156e-05	6.44791e-05	6.46106e-05	6.28964e-05	5.77812e-05	7.19753e-05	7.15366e-05	6.26575e-05	5.30722e-05	7.29825e-05	5.33929e-05	5.47072e-05	7.01659e-05	5.43689e-05	5.76064e-05	7.01527e-05	5.37163e-05	7.36382e-05	8.75255e-05	5.9765e-05	7.46591e-05	5.81918e-05	4.71679e-05	5.97066e-05	5.10524e-05	5.74193e-05
Pantothenic acid	C00864	HMDB00210	0.0425292	-0.257	513.664	511.574	515.234	0.00350868	0.00251159	0.00348131	0.00357035	0.0035766	0.00327927	0.00294944	0.00449241	0.00368231	0.00365893	0.00415088	0.00327848	0.00384251	0.0039327	0.0032324	0.00384836	0.00446523	0.00345094	0.0040413	0.00403642	0.00342286	0.00354557	0.0035145	0.00361881	0.0036664	0.00299933	0.00265874	0.0034635	0.00312772	0.00336031
Cytidine 5'-monophosphate (CMP)	C00055	HMDB00095	0.299502	0.259	870.55	849.43	905.284	0.000152401	7.05129e-05	0.000144423	0.000160159	0.000178732	0.000151355	0.000345787	0.000233959	0.000114916	9.4454e-05	0.000158002	0.000223591	0.000194674	0.000216787	0.000207267	0.000163392	0.000270305	0.000265702	0.000188419	0.000187653	0.000155923	0.000192948	0.000162502	0.000196909	0.000144731	0.000162513	0.000220892	0.000117778	0.000127945	0.000203479
gamma-Aminobutyric acid (GABA)	C00334	HMDB00112	0.0359168	-0.236	686.66	654.42	689.27	0.0155832	0.0129691	0.0166614	0.0141656	0.014561	0.0137282	0.0156237	0.0162556	0.0188191	0.0157539	0.0180019	0.015293	0.0189933	0.015927	0.0164283	0.0193278	0.0141124	0.0155564	0.0148795	0.0167181	0.017971	0.0184966	0.014814	0.0173026	0.0133537	0.0156905	0.0163374	0.0154971	0.0144013	0.0147034
N-Acetyl-L-alanine		HMDB00766	0.104399	0.21	480.718	466.428	482.228	4.67438e-06	2.55755e-06	3.00564e-06	4.29713e-06	3.27275e-06	3.08997e-06	6.02672e-06	4.46131e-06	7.3649e-06	1.92513e-06	1.08728e-05	4.94671e-06	5.94108e-06	4.56437e-06	4.242e-06	4.80796e-06	3.4022e-06	4.77066e-06	5.57943e-06	4.7715e-06	5.96037e-06	5.44513e-06	3.81078e-06	5.12736e-06	1.89229e-06	2.42158e-06	5.24841e-06	3.67313e-06	4.36142e-06	4.47939e-06
Riboflavin (Vitamin B2)	C00255	HMDB00244	0.259841	-0.196	383.542	362.386	402.394	6.30438e-06	5.15115e-06	5.73153e-06	9.51106e-06	3.78058e-06	6.23107e-06	7.33484e-06	5.66475e-06	7.1122e-06	4.03143e-06	6.20682e-06	1.42487e-05	7.43187e-06	4.74926e-06	5.03434e-06	5.65194e-06	1.71564e-06	3.25348e-06	1.57002e-05	8.74572e-06	8.32864e-06	8.02391e-06	5.26636e-06	4.65616e-06	4.42241e-06	4.8611e-06	5.55302e-06	6.59714e-06	8.4199e-06	5.13614e-06
L-Lactic acid	C01432	HMDB01311	0.0138229	0.177	430.632	429.058	432.046	0.000335703	0.000298228	0.000412574	0.000375512	0.000401907	0.000422501	0.00042379	0.000442689	0.00041171	0.000378545	0.000467659	0.000421969	0.000378732	0.000412009	0.000422044	0.00038219	0.000378426	0.000441223	0.000435255	0.000486415	0.000422837	0.000462769	0.000386962	0.000487682	0.000390599	0.000403872	0.000415517	0.000396783	0.000400593	0.000410324
gamma-L-Glutamyl-L-valine		HMDB11172	0.186001	0.125	727.06	723.3	728.812	8.88787e-05	5.89327e-05	7.77304e-05	0.000118808	0.000100393	9.26927e-05	0.000108644	7.4377e-05	6.53407e-05	4.00377e-05	0.000101568	0.000204032	6.79488e-05	6.60283e-05	6.55697e-05	6.40844e-05	7.02211e-05	6.63242e-05	0.000415215	7.02715e-05	7.64989e-05	7.47553e-05	8.18282e-05	7.1466e-05	6.63041e-05	6.31933e-05	5.64814e-05	0.000101954	8.60566e-05	7.07822e-05
Thiamine monophosphate (TMP)	C01081	HMDB02666	0.0149003	0.104	918.796	915.946	928.512	0.000514181	0.000527936	0.000764479	0.000576892	0.000654134	0.000666621	0.000604412	0.000680497	0.000795568	0.000609036	0.000753726	0.000742124	0.000759842	0.000659698	0.000692568	0.000785452	0.000695694	0.000654357	0.000647644	0.000647014	0.000721185	0.000779545	0.00063116	0.000655907	0.000729125	0.000566021	0.000686503	0.000637531	0.000610766	0.000645996
1-Methylxanthine	C16358	HMDB10738	0.122911	-0.0986	232.742	211.662	240.512	4.98061e-06	4.51468e-06	2.61796e-06	5.03424e-06	4.91618e-06	6.99867e-06	2.86031e-06	5.83037e-06	4.91381e-06	4.09102e-06	6.67058e-06	6.15543e-06	4.78031e-06	4.96515e-06	3.92894e-06	6.17697e-06	4.37722e-06	5.65814e-06	7.34288e-06	5.27207e-06	2.7067e-06	5.0563e-06	5.46285e-06	3.81662e-06	6.9395e-06	2.94732e-06	4.61204e-06	4.36149e-06	4.8175e-06	5.64885e-06
Flavone	C15608	HMDB03075	0.103125	0.0587	65.041	8.646	129.806	1.15597e-06	1.4323e-06	2.25527e-06	1.3545e-06	9.37328e-07	4.55153e-07	1.09436e-06	1.10819e-06	7.94696e-07	1.29842e-06	1.71021e-06	8.16296e-07	1.02619e-06	2.07799e-06	8.96712e-07	1.87691e-06	1.04571e-06	9.617e-07	1.26396e-06	1.70183e-06	7.54046e-07	1.33319e-06	1.16125e-06	1.891e-06	8.51632e-07	9.81595e-07	1.47629e-06	1.16805e-06	1.25552e-06	1.45237e-06
Glyceric acid	C00258	HMDB00139	0.22842	-0.0541	568.418	543.918	611.098	1.41584e-06	1.36632e-06	1.91358e-06	1.27152e-06	1.15842e-06	1.40816e-06	2.23172e-06	2.42818e-06	1.51958e-06	9.00313e-07	1.8128e-06	1.39291e-06	2.6284e-06	1.79556e-06	1.3248e-06	1.18306e-06	1.76247e-06	2.12138e-06	4.6188e-06	1.12598e-06	2.21845e-06	5.79769e-07	2.01292e-06	2.01604e-06	1.05028e-06	8.90941e-07	1.7388e-06	1.27267e-06	1.97405e-06	1.59443e-06
N-Acetyl-L-phenylalanine	C03519	HMDB00512	0.264935	-0.0535	307.131	276.766	311.282	1.45349e-05	1.94886e-05	2.66644e-05	2.11318e-05	3.57851e-05	2.42476e-05	2.09547e-05	2.04152e-05	3.89253e-05	4.96781e-06	4.46192e-05	2.59586e-05	3.0603e-05	3.38032e-05	3.6609e-05	4.0101e-05	2.66821e-05	2.22514e-05	3.12675e-05	1.11931e-05	4.19991e-05	2.7731e-05	3.40895e-05	2.58513e-05	1.10806e-05	1.57474e-05	1.58687e-05	4.95892e-05	3.10946e-05	3.31799e-05
Nicotinamide	C00153	HMDB01406	0.0486241	-0.049	89.43	70.43	111.966	0.156239	0.147769	0.172119	0.158773	0.165779	0.152169	0.173055	0.178582	0.177022	0.155104	0.187406	0.16906	0.171512	0.16416	0.154506	0.192585	0.1405	0.187651	0.177217	0.176968	0.202902	0.207272	0.176539	0.187264	0.170882	0.172551	0.181621	0.170458	0.15527	0.175465
Methylguanidine	C02294	HMDB01522	0.0751388	-0.0381	439.137	407.76	461.734	1.73502e-05	1.65103e-05	2.58783e-05	2.18307e-05	2.24035e-05	1.75515e-05	1.72087e-05	2.4912e-05	1.88423e-05	1.76569e-05	2.62953e-05	2.04883e-05	2.09683e-05	2.5333e-05	2.3436e-05	2.11519e-05	2.24046e-05	1.84849e-05	1.24144e-05	1.96836e-05	3.08307e-05	2.38767e-05	2.25305e-05	2.26838e-05	2.06138e-05	2.12553e-05	2.09976e-05	2.23882e-05	1.90513e-05	2.20655e-05
L-Methionine sulfoxide		HMDB02005	0.190614	-0.0237	683.437	681.652	707.148	0.000563589	0.000601623	0.000831544	0.00115095	0.00059793	0.000497493	0.001167	0.000787373	0.000577863	0.00033808	0.00132297	0.00110051	0.00152967	0.000526139	0.000907624	0.000983822	0.000642648	0.000741103	0.00100859	0.000921848	0.000609829	0.000612497	0.000474252	0.000684074	0.000363616	0.000849697	0.000997858	0.000577125	0.000751541	0.000860451
L-Valine	C00183	HMDB00883	0.180817	-7.61e-05	560.402	549.66	564.84	0.00104321	0.000888641	0.00217465	0.00119862	0.00102854	0.0022499	0.00242011	0.00142221	0.00156241	0.00109536	0.00204757	0.00225677	0.00211762	0.00221786	0.0014233	0.00149209	0.00113835	0.00145483	0.0020719	0.00177138	0.00132751	0.00186843	0.00184332	0.00170106	0.000920604	0.00175568	0.00126378	0.00122718	0.00139879	0.000998435
