# Supplementary material for: Chronic d-ribose and d-mannose overload induce depressive/anxiety-like behavior and spatial memory impairment in mice
Source: Transl Psychiatry. 2021 Feb 2;11:90. doi: 10.1038/s41398-020-01126-4 (PMC7854712; doi:10.1038/s41398-020-01126-4)
Supplement: Supplementary file 7 — Supplementary Table S4 [file 41398_2020_1126_MOESM7_ESM.xlsx]

## Sheet: Table S4
Compound name	KEGG	HMDB	RSD	t-Stat	RT-median	RT-min	RT-max	MEAN CON	MEAN RIB	VIP	P-VALUE	Q-VALUE	FOLD CHANGE	LOG_FOLDCHANGE
gamma-Glutamyl-L-methionine		HMDB34367	0.289555	3.27	702.344	678.738	713.56	0.000110683	0.000169063	1.80823	0.0090447	0.279182	0.654688	-0.611121
Glycine	C00037	HMDB00123	0.0196469	3.13	667.61	665.906	670.566	0.00163085	0.00192308	1.31921	0.0475519	0.394413	0.848037	-0.237801
Adenine	C00147	HMDB00034	0.195347	-3.57	293.164	271.046	320.052	0.00253038	0.00131707	2.40736	0.000776218	0.0576452	1.92122	0.942022
sn-Glycerol 3-phosphate	C00093	HMDB00126	0.1237	2.39	822.322	819.602	826.872	8.40197e-05	0.000115595	1.67764	0.047287	0.394198	0.726844	-0.460283
N6-Acetyl-L-lysine	C02727	HMDB00206	0.0525486	1.45	647.258	628.618	660.196	8.40883e-05	0.000106395	1.4366	0.0444733	0.391783	0.790341	-0.339453
Thiamine	C00378	HMDB00235	0.289448	1.31	620.068	606.31	627.194	0.00157267	0.00212093	1.91655	0.0316867	0.376154	0.741498	-0.431485
