# Supplementary material for: Chronic d-ribose and d-mannose overload induce depressive/anxiety-like behavior and spatial memory impairment in mice
Source: Transl Psychiatry. 2021 Feb 2;11:90. doi: 10.1038/s41398-020-01126-4 (PMC7854712; doi:10.1038/s41398-020-01126-4)
Supplement: Supplementary file 8 — Supplementary Table S5 [file 41398_2020_1126_MOESM8_ESM.xlsx]

## Sheet: Table S5
Compound name	KEGG	HMDB	RSD	t-Stat	RT-median	RT-min	RT-max	MEAN CON	MEAN MAN	VIP	P-VALUE	Q-VALUE	FOLD CHANGE	LOG_FOLDCHANGE
gamma-Glutamyl-L-methionine		HMDB34367	0.289555	3.27	702.344	678.738	713.56	0.000110683	0.00019428	1.42663	0.0408859	0.129477	0.56971	-0.811701
Glycine	C00037	HMDB00123	0.0196469	3.13	667.61	665.906	670.566	0.00163085	0.00197179	1.70044	0.00558972	0.0521804	0.827088	-0.273888
Adenine	C00147	HMDB00034	0.195347	-3.57	293.164	271.046	320.052	0.00253038	0.0016597	1.88316	0.00683322	0.0538075	1.5246	0.608431
NG,NG-Dimethyl-L-arginine (ADMA)	C03626	HMDB01539	0.204481	2.93	884.259	839.872	907.024	0.000378716	0.000754465	1.47695	0.022592	0.103984	0.501966	-0.994339
Acetylcholine	C01996	HMDB00895	0.107752	2.58	341.531	332.884	364.536	0.000149477	0.000229004	1.87232	0.00114836	0.0416437	0.652726	-0.61545
sn-Glycerol 3-phosphate	C00093	HMDB00126	0.1237	2.39	822.322	819.602	826.872	8.40197e-05	0.00012459	1.59409	0.0209088	0.100426	0.674369	-0.56839
Nicotinamide adenine dinucleotide (NAD)	C00003	HMDB00902	0.187465	2.03	829.252	827.672	834.058	7.35852e-05	0.000109013	1.96161	0.0162855	0.0888445	0.675012	-0.567016
Creatinine	C00791	HMDB00562	0.0394187	2.1	298.524	285.254	299.958	0.113203	0.13173	1.44582	0.0309372	0.11799	0.859358	-0.218669
D-Glucose 6-phosphate	C00092	HMDB01401	0.108287	-1.91	900.134	884.184	917.572	1.64535e-05	6.78469e-06	1.98324	0.00251079	0.0433473	2.42509	1.27804
Deoxycytidine monophosphate (dCMP)	C00239	HMDB01202	0.0290256	1.8	822.491	794.81	846.87	1.54529e-05	1.96394e-05	2.0227	0.00160808	0.0416437	0.78683	-0.345876
Ethanolamine	C00189	HMDB00149	0.128161	1.77	565.51	558.172	569.778	6.26842e-05	7.60936e-05	1.45221	0.0416098	0.130163	0.823779	-0.279671
GDP-L-fucose	C00325	HMDB01095	0.222339	1.63	871.732	856.076	889.64	2.10389e-05	2.5494e-05	1.75184	0.0271623	0.112299	0.825248	-0.2771
Orotic acid	C00295	HMDB00226	0.26797	1.59	430.582	429.148	460.91	9.09931e-07	1.16488e-06	1.27656	0.00734381	0.054337	0.781137	-0.356352
myo-Inositol	C00137	HMDB00211	0.0702503	1.22	737.419	735.456	764.31	1.26003e-05	1.54337e-05	1.13658	0.0449407	0.133114	0.816414	-0.292628
L-Serine	C00065	HMDB00187	0.025705	0.745	696.974	695.33	699.294	0.00207072	0.0023398	1.04322	0.0497462	0.136858	0.885002	-0.176248
Cytidine monophosphate N-acetylneuraminic acid	C00128	HMDB01176	0.106166	0.34	851.774	849.43	856.73	0.000106958	0.000124655	1.38266	0.0259564	0.110274	0.858031	-0.220898
Nicotinamide	C00153	HMDB01406	0.0486241	-0.049	89.43	70.43	111.966	0.164612	0.183691	1.74436	0.00440829	0.0499556	0.896136	-0.15821
