# Supplementary material for: Chronic d-ribose and d-mannose overload induce depressive/anxiety-like behavior and spatial memory impairment in mice
Source: Transl Psychiatry. 2021 Feb 2;11:90. doi: 10.1038/s41398-020-01126-4 (PMC7854712; doi:10.1038/s41398-020-01126-4)
Supplement: Supplementary file 9 — Supplementary Table S6 [file 41398_2020_1126_MOESM9_ESM.xlsx]

## Sheet: DEGs between CON and RIB
Gene ID	Gene Symbol	Ensembl Gene ID	log2 (RIB/CON)	Qvalue (CON-vs-RIB)
108167803	Gm46219		-6.68285	0
BGIG10090_47611	BGIG10090_47611		-6.28465	0
BGIG10090_47614	BGIG10090_47614		-6.21571	0
319192	Hist2h2aa2	ENSMUSG00000063954	-6.06887	0
15077	Hist2h3c1	ENSMUSG00000093769	-5.54883	1e-05
22163	Tnfrsf4	ENSMUSG00000029075	-5.44039	1e-05
BGIG10090_48038	BGIG10090_48038		-5.27081	5e-05
BGIG10090_47878	BGIG10090_47878		-5.10657	0.00016
BGIG10090_47618	BGIG10090_47618		-5.10397	0.00016
83428	Ucn3	ENSMUSG00000044988	-5.09178	0
15567	Slc6a4	ENSMUSG00000020838	-4.85474	0
18420	Otp	ENSMUSG00000021685	-4.16287	0
12311	Calcr	ENSMUSG00000023964	-3.74783	1e-05
22139	Ttr	ENSMUSG00000061808	-3.38233	0
BGIG10090_47612	BGIG10090_47612		-2.92748	0
12560	Cdh3	ENSMUSG00000061048	-2.69125	0.00022
73191	Fezf1	ENSMUSG00000029697	-2.67966	3e-05
319776	Tmem72	ENSMUSG00000048108	-2.63235	5e-05
435766	Tnni3k	ENSMUSG00000040086	-2.60198	0
193736	Zbtb12	ENSMUSG00000049823	-2.46234	0
12640	Cga	ENSMUSG00000028298	-2.43971	0
16370	Irs4	ENSMUSG00000054667	-2.24443	0
BGIG10090_45990	BGIG10090_45990		-2.20127	6e-05
102637131	Gm12976		-2.0616	0
280668	Adam1a	ENSMUSG00000072647	-2.05673	0
259172	Mfrp	ENSMUSG00000034739	-2.02986	0
67311	Nanp	ENSMUSG00000053916	-2.00452	0
246048	Chodl	ENSMUSG00000022860	-2.00159	0
100039796	Tgtp2	ENSMUSG00000078921	-1.91782	0
243407	C130060K24Rik	ENSMUSG00000029917	-1.89539	0.00037
19109	Prl	ENSMUSG00000021342	-1.87746	0
BGIG10090_47835	BGIG10090_47835		-1.83683	0
65255	Asb4	ENSMUSG00000042607	-1.83589	0.00034
107585	Dio3	ENSMUSG00000075707	-1.77429	0
19051	Ppp1r17	ENSMUSG00000002930	-1.73927	0.00027
272636	Esyt3	ENSMUSG00000037681	-1.66652	0
14599	Gh	ENSMUSG00000020713	-1.65731	0
232156	Slc4a5	ENSMUSG00000068323	-1.63235	2e-05
102871	D330045A20Rik	ENSMUSG00000042498	-1.59993	0.00048
11826	Aqp1	ENSMUSG00000004655	-1.58581	3e-05
13599	Ecel1	ENSMUSG00000026247	-1.58433	0
12374	Casr	ENSMUSG00000051980	-1.58082	0
75404	Arhgap36	ENSMUSG00000036198	-1.54159	0
246133	Kcne2	ENSMUSG00000039672	-1.53282	0
668039	Gm14434	ENSMUSG00000078881	-1.51104	0
BGIG10090_40779	BGIG10090_40779		-1.46554	0
18113	Nnmt	ENSMUSG00000032271	-1.43532	0
27385	Magel2	ENSMUSG00000056972	-1.43153	0
70894	Efcab3	ENSMUSG00000020690	-1.42179	4e-05
56410	Cbln3	ENSMUSG00000040380	-1.4196	1e-05
22045	Trhr	ENSMUSG00000038760	-1.39349	0
333315	Frem3	ENSMUSG00000042353	-1.38181	0
57249	Gabrq	ENSMUSG00000031344	-1.3619	0
BGIG10090_47575	BGIG10090_47575		-1.35918	0.00049
14275	Folr1	ENSMUSG00000001827	-1.35551	0.00086
13082	Cyp26a1	ENSMUSG00000024987	-1.34285	0.00073
BGIG10090_47959	BGIG10090_47959		-1.32192	2e-05
BGIG10090_47847	BGIG10090_47847		-1.31953	0.00046
27220	Cartpt	ENSMUSG00000021647	-1.3189	0
20271	Scn5a	ENSMUSG00000032511	-1.31438	0
110308	Krt5	ENSMUSG00000061527	-1.30612	0.00019
BGIG10090_44938	BGIG10090_44938		-1.30059	0
271278	BC024139	ENSMUSG00000044361	-1.266	4e-05
269120	Optc	ENSMUSG00000010311	-1.2467	0.00062
13386	Dlk1	ENSMUSG00000040856	-1.24321	0
259108	Olfr550	ENSMUSG00000073975	-1.21731	0.00026
73569	Vgll3	ENSMUSG00000091243	-1.21561	0
21380	Tbx1	ENSMUSG00000009097	-1.21033	1e-05
101613	Nlrp6	ENSMUSG00000038745	-1.2012	5e-05
12491	Cd36	ENSMUSG00000002944	-1.20086	0
78977	Popdc3	ENSMUSG00000019848	-1.18941	0
381059	Gm1604b	ENSMUSG00000094083	-1.17985	2e-05
78896	1500015O10Rik	ENSMUSG00000026051	-1.17597	0
245424	Gpr101	ENSMUSG00000036357	-1.17417	0
68775	Atp6v1c2	ENSMUSG00000020566	-1.16841	9e-05
100039045	Gm10471	ENSMUSG00000073116	-1.15103	3e-05
209195	Clic6	ENSMUSG00000022949	-1.14157	0
81600	Chia1	ENSMUSG00000062778	-1.12401	1e-05
20183	Rxrg	ENSMUSG00000015843	-1.12168	0
18232	Nxph2	ENSMUSG00000069132	-1.10769	0
BGIG10090_46650	BGIG10090_46650		-1.09529	0
22044	Trh	ENSMUSG00000005892	-1.08988	0
19116	Prlr	ENSMUSG00000005268	-1.08653	0
26946	Trpc7	ENSMUSG00000021541	-1.08601	0
12738	Cldn2	ENSMUSG00000047230	-1.08586	0.0007
13982	Esr1	ENSMUSG00000019768	-1.08486	0
108167918	Gm46290		-1.07327	1e-05
BGIG10090_47832	BGIG10090_47832		-1.06852	0
244810	AW551984	ENSMUSG00000038112	-1.04739	0
234577	Cpne2	ENSMUSG00000034361	-1.04509	0
14067	F5	ENSMUSG00000026579	-1.02877	0
16681	Krt2	ENSMUSG00000064201	-1.02179	0
18545	Pcp2	ENSMUSG00000004630	-1.01457	0
545192	Baiap3	ENSMUSG00000047507	-1.01417	0
BGIG10090_47118	BGIG10090_47118		1.01148	0.0002
15160	Serpind1	ENSMUSG00000022766	1.01273	0
19215	Ptgds	ENSMUSG00000015090	1.01475	0
226413	Lct	ENSMUSG00000026354	1.02008	0
78892	Crispld2	ENSMUSG00000031825	1.02363	0
29862	Ninj2	ENSMUSG00000041377	1.03234	0.00036
76905	Lrg1	ENSMUSG00000037095	1.03465	9e-05
14234	Foxc2	ENSMUSG00000046714	1.05215	3e-05
74145	F13a1	ENSMUSG00000039109	1.05215	1e-05
208890	Slc26a7	ENSMUSG00000040569	1.06223	2e-05
11568	Aebp1	ENSMUSG00000020473	1.06412	0
18399	Slc22a6	ENSMUSG00000024650	1.07118	0
243270	Hcar1	ENSMUSG00000049241	1.0729	0.00012
68498	Tspan11	ENSMUSG00000030351	1.07694	5e-05
19378	Aldh1a2	ENSMUSG00000013584	1.09298	0
11475	Acta2	ENSMUSG00000035783	1.10153	0
17313	Mgp	ENSMUSG00000030218	1.10724	0
214189	Scgn	ENSMUSG00000021337	1.12254	0.00037
14559	Gdf1	ENSMUSG00000109523	1.1318	0
11670	Aldh3a1	ENSMUSG00000019102	1.13547	0.00024
238271	Kcnh5	ENSMUSG00000034402	1.13657	0
12843	Col1a2	ENSMUSG00000029661	1.1449	0
78753	Lipm	ENSMUSG00000056078	1.14526	0.00032
71934	Car13	ENSMUSG00000027555	1.15255	0.00018
18188	Nrtn	ENSMUSG00000039481	1.15772	0.0002
243369	Sspo	ENSMUSG00000029797	1.16466	0
20698	Sphk1	ENSMUSG00000061878	1.19281	0
12825	Col3a1	ENSMUSG00000026043	1.20315	0
BGIG10090_47637	BGIG10090_47637		1.22721	2e-05
17533	Mrc1	ENSMUSG00000026712	1.23176	0
226438	Igfn1	ENSMUSG00000051985	1.23416	0
26360	Angptl2	ENSMUSG00000004105	1.23734	0
629147	Ctxn3	ENSMUSG00000069372	1.25173	0
21743	Inmt	ENSMUSG00000003477	1.27454	4e-05
109620	Dsp	ENSMUSG00000054889	1.28615	0
BGIG10090_45523	BGIG10090_45523		1.28692	0
68854	Asb11	ENSMUSG00000031382	1.28779	0
21956	Tnnt2	ENSMUSG00000026414	1.29109	0
12904	Crabp2	ENSMUSG00000004885	1.3279	0
14411	Slc6a12	ENSMUSG00000030109	1.35471	0
12266	C3	ENSMUSG00000024164	1.3586	0.00093
21384	Tbx15	ENSMUSG00000027868	1.37887	1e-05
19214	Ptgdr	ENSMUSG00000071489	1.41204	0.0001
21416	Tcf7l2	ENSMUSG00000024985	1.42736	0
213435	Mylk3	ENSMUSG00000031698	1.42982	0
14264	Fmod	ENSMUSG00000041559	1.46581	0
242509	Bnc2	ENSMUSG00000028487	1.46718	0.00014
110834	Chrna3	ENSMUSG00000032303	1.47046	9e-05
100039899	Tex13d	ENSMUSG00000105993	1.49027	0
96875	Prg4	ENSMUSG00000006014	1.51798	0
15013	H2-Q2	ENSMUSG00000091705	1.53757	0
22420	Wnt6	ENSMUSG00000033227	1.53757	3e-05
67473	Slc47a1	ENSMUSG00000010122	1.54406	0
667118	Zbed6	ENSMUSG00000102049	1.54564	0
12550	Cdh1	ENSMUSG00000000303	1.55668	0
19223	Ptgis	ENSMUSG00000017969	1.5788	1e-05
225518	Prdm6	ENSMUSG00000069378	1.60972	0.00095
13107	Cyp2f2	ENSMUSG00000052974	1.62003	0.0001
102632036	Gm30211		1.70417	0
15006	H2-Q1	ENSMUSG00000079507	1.72535	0
20518	Slc22a2	ENSMUSG00000040966	1.74616	5e-05
BGIG10090_47630	BGIG10090_47630		1.77266	0.00027
105980075	Gm20716		1.8254	0
13732	Emp3	ENSMUSG00000040212	1.87187	0
BGIG10090_48080	BGIG10090_48080		1.94134	0
30060	Meltf	ENSMUSG00000022780	2.05695	4e-05
BGIG10090_45405	BGIG10090_45405		2.09163	6e-05
BGIG10090_47745	BGIG10090_47745		2.47144	0.00037
BGIG10090_45066	BGIG10090_45066		2.48571	7e-05
100862261	Fam205a3	ENSMUSG00000093996	2.7894	0
14462	Gata3	ENSMUSG00000015619	2.92224	0
21419	Tfap2b	ENSMUSG00000025927	2.95261	0
18976	Pomc	ENSMUSG00000020660	3.16481	0
23937	Mab21l2	ENSMUSG00000057777	3.21134	0
330390	Gm765	ENSMUSG00000090667	3.41204	0
64290	Foxb1	ENSMUSG00000059246	3.7075	1e-05
20429	Shox2	ENSMUSG00000027833	4.10642	0
BGIG10090_45111	BGIG10090_45111		4.78449	0.00083
BGIG10090_44974	BGIG10090_44974		4.92254	0.00038
18505	Pax3	ENSMUSG00000004872	4.95261	0.00032
BGIG10090_47859	BGIG10090_47859		4.98999	0.00025
BGIG10090_47819	BGIG10090_47819		5.03327	0.00019
101056205	Gm29797	ENSMUSG00000108976	5.0728	0.00015
BGIG10090_44884	BGIG10090_44884		5.27237	4e-05
BGIG10090_45304	BGIG10090_45304		5.32208	3e-05
100502766	Kifc1	ENSMUSG00000079553	5.47868	1e-05
105243486	Gm39394		5.57847	0
BGIG10090_45375	BGIG10090_45375		5.6447	0
BGIG10090_47952	BGIG10090_47952		5.73921	0
545490	Zfp973	ENSMUSG00000078879	5.76254	0
402728	Pax6os1	ENSMUSG00000086029	5.77483	0
18509	Pax7	ENSMUSG00000028736	6.23801	0
BGIG10090_45226	BGIG10090_45226		7.29566	0
BGIG10090_44975	BGIG10090_44975		7.59314	0
BGIG10090_48075	BGIG10090_48075		8.42859	0
BGIG10090_47741	BGIG10090_47741		9.74316	0
