# Supplementary material for: Chronic d-ribose and d-mannose overload induce depressive/anxiety-like behavior and spatial memory impairment in mice
Source: Transl Psychiatry. 2021 Feb 2;11:90. doi: 10.1038/s41398-020-01126-4 (PMC7854712; doi:10.1038/s41398-020-01126-4)
Supplement: Supplementary file 10 — Supplementary Table S7 [file 41398_2020_1126_MOESM10_ESM.xlsx]

## Sheet: DEGs between CON and MAN
Gene ID	Gene Symbol	Ensembl Gene ID	log2 (MAN/CON)	Qvalue (CON-vs-MAN)
100502766	Kifc1	ENSMUSG00000079553	4.75671	0.00073
76843	Dtl	ENSMUSG00000037474	-1.46598	0
12640	Cga	ENSMUSG00000028298	-4.42534	0
22351	Vill	ENSMUSG00000038775	-1.15167	0
27220	Cartpt	ENSMUSG00000021647	-1.80461	0
26360	Angptl2	ENSMUSG00000004105	1.36553	0
18753	Prkcd	ENSMUSG00000021948	1.00638	0
20429	Shox2	ENSMUSG00000027833	4.37297	0
14599	Gh	ENSMUSG00000020713	-3.53206	0
330721	Nek5	ENSMUSG00000037738	1.31275	0.00035
18232	Nxph2	ENSMUSG00000069132	-1.28095	0
102637131	Gm12976		-3.78812	0
110304	Glra3	ENSMUSG00000038257	-1.39071	0
57435	Plin4	ENSMUSG00000002831	1.37924	0
74563	Rasgef1c	ENSMUSG00000020374	-1.71797	0
64378	Gpr88	ENSMUSG00000068696	-1.66599	0
108167918	Gm46290		-7.98419	0
17295	Met	ENSMUSG00000009376	-1.10984	0
140781	Myh7	ENSMUSG00000053093	-1.04919	0
75472	Cfap126	ENSMUSG00000026649	1.01137	0
545611	Fam205a2	ENSMUSG00000094066	-1.50386	0
102640546	Gm36583		-1.36783	0.00091
110751	Adam33	ENSMUSG00000027318	-1.69461	0
18188	Nrtn	ENSMUSG00000039481	1.08245	0.00054
108168003	Gm46353		1.698	0
12374	Casr	ENSMUSG00000051980	-1.56646	0
18424	Otx2	ENSMUSG00000021848	1.00511	0
100861978	LOC100861978	ENSMUSG00000095247	-2.42321	0
13640	Efna5	ENSMUSG00000048915	-1.16323	0
242253	Wdr63	ENSMUSG00000043020	1.28891	0.00014
11856	Arhgap6	ENSMUSG00000031355	-1.39194	0
18551	Pcsk4	ENSMUSG00000020131	-1.03688	0
13599	Ecel1	ENSMUSG00000026247	-2.37732	0
278507	Wfikkn2	ENSMUSG00000044177	1.28891	0
574405	DXBay18	ENSMUSG00000071745	1.19147	1e-05
246048	Chodl	ENSMUSG00000022860	-1.89976	0
100862261	Fam205a3	ENSMUSG00000093996	1.22704	0
18606	Enpp2	ENSMUSG00000022425	1.37672	0
320712	Abi3bp	ENSMUSG00000035258	-1.04029	0
75600	Calml4	ENSMUSG00000032246	1.0032	4e-05
68775	Atp6v1c2	ENSMUSG00000020566	-1.26651	2e-05
14067	F5	ENSMUSG00000026579	1.9879	0
BGIG10090_47992	BGIG10090_47992		-2.06893	0
BGIG10090_47603	BGIG10090_47603		4.11758	0
BGIG10090_47959	BGIG10090_47959		-2.33351	0
11826	Aqp1	ENSMUSG00000004655	1.67286	0
BGIG10090_47832	BGIG10090_47832		-2.82983	0
BGIG10090_47791	BGIG10090_47791		1.60889	0.00044
BGIG10090_47886	BGIG10090_47886		-2.76393	0.00061
BGIG10090_47741	BGIG10090_47741		10.3675	0
BGIG10090_46636	BGIG10090_46636		-1.40989	2e-05
102641016	LOC102641016		2.50718	0.00037
BGIG10090_47607	BGIG10090_47607		-2.02751	0.00076
BGIG10090_47618	BGIG10090_47618		1.55338	0.00023
BGIG10090_48066	BGIG10090_48066		5.36067	1e-05
BGIG10090_47936	BGIG10090_47936		-2.26802	0
BGIG10090_47966	BGIG10090_47966		-1.5075	0
BGIG10090_47611	BGIG10090_47611		-1.8575	0.00024
BGIG10090_47608	BGIG10090_47608		-5.23544	5e-05
BGIG10090_47835	BGIG10090_47835		-13.6921	0
BGIG10090_48080	BGIG10090_48080		1.35475	0
BGIG10090_46391	BGIG10090_46391		-9.09857	0
BGIG10090_47786	BGIG10090_47786		-7.53127	0
BGIG10090_47987	BGIG10090_47987		6.53956	0
BGIG10090_48064	BGIG10090_48064		-6.96163	0
BGIG10090_45744	BGIG10090_45744		-5.04916	0.00016
BGIG10090_47971	BGIG10090_47971		5.08882	0.0001
BGIG10090_47878	BGIG10090_47878		-5.09221	0.00012
BGIG10090_48078	BGIG10090_48078		-1.3577	0
BGIG10090_47368	BGIG10090_47368		-1.96291	5e-05
BGIG10090_47822	BGIG10090_47822		-2.69134	0.00018
BGIG10090_47624	BGIG10090_47624		-2.00563	0.00015
BGIG10090_47968	BGIG10090_47968		-1.10127	0
BGIG10090_47636	BGIG10090_47636		-1.02912	0
BGIG10090_46168	BGIG10090_46168		-1.04219	0
BGIG10090_47621	BGIG10090_47621		-1.12787	0
BGIG10090_48117	BGIG10090_48117		4.85548	0.00043
BGIG10090_47575	BGIG10090_47575		-1.43993	0.00018
BGIG10090_47897	BGIG10090_47897		1.49907	0
BGIG10090_47745	BGIG10090_47745		2.49337	0.00023
18198	Musk	ENSMUSG00000057280	1.01428	2e-05
BGIG10090_43626	BGIG10090_43626		-2.55479	0
BGIG10090_35257	BGIG10090_35257		2.29987	0.00026
BGIG10090_45452	BGIG10090_45452		-1.31188	0.00068
BGIG10090_45546	BGIG10090_45546		5.16075	6e-05
BGIG10090_45405	BGIG10090_45405		1.83507	0.00084
BGIG10090_44860	BGIG10090_44860		-5.26261	4e-05
20347	Sema3b	ENSMUSG00000057969	1.17343	0
BGIG10090_40972	BGIG10090_40972		1.96382	0
170721	Papln	ENSMUSG00000021223	-1.17169	0
626596	Rgs22	ENSMUSG00000037627	1.00014	0.00058
BGIG10090_45096	BGIG10090_45096		-8.84134	0
BGIG10090_45226	BGIG10090_45226		7.17311	0
620246	Gpr52		-1.01254	0
BGIG10090_45066	BGIG10090_45066		5.19631	0
103611159	Gm38667		3.72371	0
BGIG10090_44842	BGIG10090_44842		1.51614	0.00019
102632036	Gm30211		1.68701	0
BGIG10090_37384	BGIG10090_37384		-2.93188	0
BGIG10090_45466	BGIG10090_45466		-3.92618	0
BGIG10090_45523	BGIG10090_45523		1.34457	0
435376	Atp6ap1l	ENSMUSG00000078958	-1.56276	0
545192	Baiap3	ENSMUSG00000047507	-1.57527	0
BGIG10090_40779	BGIG10090_40779		-1.08992	1e-05
BGIG10090_45015	BGIG10090_45015		-5.17952	7e-05
14811	Grin2a	ENSMUSG00000059003	1.01088	0
BGIG10090_45261	BGIG10090_45261		2.63694	0
BGIG10090_45002	BGIG10090_45002		2.32417	0.00019
BGIG10090_44912	BGIG10090_44912		-1.1959	0
19218	Ptger3	ENSMUSG00000040016	-1.35495	0
11535	Adm	ENSMUSG00000030790	-1.10702	0.00029
280668	Adam1a	ENSMUSG00000072647	-7.75166	0
83428	Ucn3	ENSMUSG00000044988	-6.07742	0
332309	Grxcr2	ENSMUSG00000073574	-1.90749	0.0005
11304	Abca4	ENSMUSG00000028125	1.51614	0
12789	Cnga2	ENSMUSG00000005864	-1.65193	0.00031
12810	Coch	ENSMUSG00000020953	-1.01386	0
21743	Inmt	ENSMUSG00000003477	1.28891	2e-05
100040591	Kcnj13	ENSMUSG00000079436	1.4324	0
16668	Krt18	ENSMUSG00000023043	1.20576	0
207819	4930539E08Rik	ENSMUSG00000048905	-1.06496	0
213436	Rtl3	ENSMUSG00000047686	1.02373	0
11370	Acadvl	ENSMUSG00000018574	1.64438	0
226896	Tfap2d	ENSMUSG00000042596	-4.35495	0
16591	Kl	ENSMUSG00000058488	1.12429	0
107585	Dio3	ENSMUSG00000075707	-1.823	0
329941	Col8a2	ENSMUSG00000056174	1.41723	0
102633156	LOC102633156	ENSMUSG00000078899	-1.03154	0
14281	Fos	ENSMUSG00000021250	-1.49969	0
110312	Pmch	ENSMUSG00000035383	3.1873	0
16840	Cnmd	ENSMUSG00000022025	1.12045	2e-05
667118	Zbed6	ENSMUSG00000102049	1.16005	0
209195	Clic6	ENSMUSG00000022949	1.5139	0
194597	Tmprss11a	ENSMUSG00000072845	2.28891	0.00021
333315	Frem3	ENSMUSG00000042353	-1.19056	0
243270	Hcar1	ENSMUSG00000049241	1.04333	0.00016
104080	Nxph4	ENSMUSG00000040258	-1.08061	0
193736	Zbtb12	ENSMUSG00000049823	-6.90215	0
12023	Barx2	ENSMUSG00000032033	-1.22567	0
19223	Ptgis	ENSMUSG00000017969	1.65287	0
22139	Ttr	ENSMUSG00000061808	1.23262	0
100041504	LOC100041504	ENSMUSG00000094121	3.78746	0.00029
140741	Gpr6	ENSMUSG00000046922	-1.17986	3e-05
13732	Emp3	ENSMUSG00000040212	1.66757	0
12404	Cbln1	ENSMUSG00000031654	-1.17995	0
109620	Dsp	ENSMUSG00000054889	1.54592	0
76281	Tax1bp3	ENSMUSG00000040158	-1.23452	0
68800	Prr32	ENSMUSG00000037086	1.28891	0
14559	Gdf1	ENSMUSG00000109523	-1.19958	0
105247253	Gm6851		-2.13902	1e-05
268958	Capn11	ENSMUSG00000058626	-2.97898	0
216033	Ctnna3	ENSMUSG00000060843	1.28891	0.00014
19109	Prl	ENSMUSG00000021342	-3.07366	0
100039175	Gm9780	ENSMUSG00000094800	1.58633	1e-05
108015	Chrnb4	ENSMUSG00000035200	1.81497	1e-05
108167809	Gm46223		1.91233	0.00011
17844	Mup5	ENSMUSG00000058523	-5.03302	0.00018
21818	Tgm3	ENSMUSG00000027401	-1.05856	2e-05
208613	Tmem212	ENSMUSG00000043164	1.0706	8e-05
14275	Folr1	ENSMUSG00000001827	2.13072	0
21990	Tph1	ENSMUSG00000040046	1.07945	0.00047
12311	Calcr	ENSMUSG00000023964	-3.1485	3e-05
353235	Pcdha8	ENSMUSG00000103800	-1.42731	0
102638251	Gm12536		1.49422	0.00041
105244449	Gm40055		-2.29606	0.0009
226143	Cyp2c23	ENSMUSG00000025197	-4.73346	0.00097
50530	Mfap5	ENSMUSG00000030116	3.2149	0.00045
74133	Smg8	ENSMUSG00000020495	7.96483	0
216835	Usp43	ENSMUSG00000020905	-1.09124	0
100039815	Gm2436		-7.55909	0
18387	Oprk1	ENSMUSG00000025905	-1.17154	0
433466	Jmjd7	ENSMUSG00000098789	1.33761	1e-05
13082	Cyp26a1	ENSMUSG00000024987	-1.53998	0.00011
22044	Trh	ENSMUSG00000005892	-4.59908	0
545490	Zfp973	ENSMUSG00000078879	7.32083	0
102635200	LOC102635200		-1.06292	0.00032
27385	Magel2	ENSMUSG00000056972	-1.1199	0
240754	Lax1	ENSMUSG00000051998	-1.90749	0.0005
382427	Best3	ENSMUSG00000020169	1.1723	0
226413	Lct	ENSMUSG00000026354	1.05153	0
30060	Meltf	ENSMUSG00000022780	1.77433	0.00079
15567	Slc6a4	ENSMUSG00000020838	-3.25542	0
15139	Hc	ENSMUSG00000026874	-1.44806	0.00057
270906	Prr11	ENSMUSG00000020493	1.21752	0.00033
108167803	Gm46219		-6.66849	0
239250	Slitrk6	ENSMUSG00000045871	1.4524	0
64242	Ngb	ENSMUSG00000021032	-1.54431	0
100862324	LOC100862324	ENSMUSG00000079774	1.11899	0
16691	Krt8	ENSMUSG00000049382	1.68944	0
192199	Rspo1	ENSMUSG00000028871	-1.76384	0
22146	Tuba1c	ENSMUSG00000043091	1.0228	1e-05
232156	Slc4a5	ENSMUSG00000068323	2.55993	0
23850	Pappa2	ENSMUSG00000073530	-1.07299	0
78801	Ak7	ENSMUSG00000041323	1.18394	0
239530	Gpr20	ENSMUSG00000045281	2.06651	0.00056
381290	Atp2b4	ENSMUSG00000026463	-1.12139	0
16370	Irs4	ENSMUSG00000054667	-2.88717	0
70358	Steap1	ENSMUSG00000015652	2.1369	0
12266	C3	ENSMUSG00000024164	2.12078	0
319776	Tmem72	ENSMUSG00000048108	2.01428	0
626858	Gm6713		-1.13261	1e-05
20183	Rxrg	ENSMUSG00000015843	-1.43512	0
18420	Otp	ENSMUSG00000021685	-4.1485	0
73191	Fezf1	ENSMUSG00000029697	-3.98722	0
12511	Cd6	ENSMUSG00000024670	-1.41635	0.00013
29862	Ninj2	ENSMUSG00000041377	1.16576	2e-05
78896	1500015O10Rik	ENSMUSG00000026051	1.18457	0
11685	Alox12e	ENSMUSG00000018907	-3.78791	0
16913	Psmb8	ENSMUSG00000024338	5.1811	5e-05
50722	Dkkl1	ENSMUSG00000030792	-2.1715	0
317750	Slc24a5	ENSMUSG00000035183	1.64613	0
11540	Adora2a	ENSMUSG00000020178	-1.03302	0
16165	Il13ra2	ENSMUSG00000031289	3.28891	0
214189	Scgn	ENSMUSG00000021337	1.32061	1e-05
382395	Gm5174		-1.8455	0
57249	Gabrq	ENSMUSG00000031344	-1.27538	0
83762	Otof	ENSMUSG00000062372	-1.19375	0
12738	Cldn2	ENSMUSG00000047230	1.73586	0
170732	Trhr2	ENSMUSG00000039079	-1.27118	1e-05
232345	A2m	ENSMUSG00000030111	1.17779	0
15077	Hist2h3c1	ENSMUSG00000093769	-5.53446	0
245424	Gpr101	ENSMUSG00000036357	-1.07484	0
272636	Esyt3	ENSMUSG00000037681	-1.00619	0
269823	Pon3	ENSMUSG00000029759	1.19305	0
244810	AW551984	ENSMUSG00000038112	-1.20926	0
76560	Prss8	ENSMUSG00000030800	-1.82657	1e-05
320858	L3mbtl4	ENSMUSG00000041565	-2.06865	3e-05
100504112	Ccer2	ENSMUSG00000096257	-1.48617	1e-05
12426	Cckbr	ENSMUSG00000030898	-1.3147	0
17896	Myl4	ENSMUSG00000061086	-1.17924	0
110902	Chrna2	ENSMUSG00000022041	1.06213	0.00016
74424	Tmc5	ENSMUSG00000030650	2.17997	0
230824	Grhl3	ENSMUSG00000037188	-1.46044	1e-05
19661	Rbp3	ENSMUSG00000041534	1.88897	0
16803	Lbp	ENSMUSG00000016024	1.26506	0
546144	Wdr72	ENSMUSG00000044976	3.82496	0
73472	Spata18	ENSMUSG00000029155	1.84962	0
22045	Trhr	ENSMUSG00000038760	-1.2228	0
232201	Arhgap25	ENSMUSG00000030047	-1.35697	0
213945	Col28a1	ENSMUSG00000068794	-1.58761	0
434794	Xlr4a	ENSMUSG00000079845	2.9731	0
12236	Bub1b	ENSMUSG00000040084	-1.03302	0
110075	Bmp3	ENSMUSG00000029335	-1.17266	0
74127	Krt80	ENSMUSG00000037185	-1.12322	0.00097
18113	Nnmt	ENSMUSG00000032271	-1.16818	0
246133	Kcne2	ENSMUSG00000039672	1.77923	0
637079	Iqcn	ENSMUSG00000110622	-1.1892	4e-05
20264	Scn10a	ENSMUSG00000034533	-3.20295	0.00058
21393	Tcap	ENSMUSG00000007877	-1.39981	0
381409	Cdh26	ENSMUSG00000039155	2.38201	8e-05
213527	Pth2r	ENSMUSG00000025946	-1.21889	2e-05
100043920	Fam205a4	ENSMUSG00000078746	-2.21508	0
226438	Igfn1	ENSMUSG00000051985	-1.71179	0
70894	Efcab3	ENSMUSG00000020690	-1.76999	0
213393	Depp1	ENSMUSG00000048489	-1.17845	0.00027
231162	Cytl1	ENSMUSG00000062329	1.32606	0.0004
13813	Eomes	ENSMUSG00000032446	1.43165	4e-05
320844	Amigo3	ENSMUSG00000032593	-1.62266	0
108058	Camk2d	ENSMUSG00000053819	-1.00199	0
237759	Col23a1	ENSMUSG00000063564	-1.0884	0
13386	Dlk1	ENSMUSG00000040856	-1.18503	0
100039441	Gm2237	ENSMUSG00000093979	1.23761	0.00086
382543	Ankfn1	ENSMUSG00000047773	-1.17707	0
19092	Prkg2	ENSMUSG00000029334	-1.15456	0
