# Supplementary material for: Chronic d-ribose and d-mannose overload induce depressive/anxiety-like behavior and spatial memory impairment in mice
Source: Transl Psychiatry. 2021 Feb 2;11:90. doi: 10.1038/s41398-020-01126-4 (PMC7854712; doi:10.1038/s41398-020-01126-4)
Supplement: Supplementary file 11 — Supplementary Table S8 [file 41398_2020_1126_MOESM11_ESM.xlsx]

## Sheet: Table S8
Gene ID	Gene Symbol	Ensembl Gene ID	CON Expression	MAN Expression	RIB Expression	log2 (MAN/CON)	log2 (RIB/CON)	Qvalue (CON-vs-MAN)	Qvalue (CON-vs-RIB)
100502766	Kifc1	ENSMUSG00000079553	0	0.13	0.213	4.75671	5.47868	0.00073	1e-05
12640	Cga	ENSMUSG00000028298	1.172	0.06	0.24	-4.42534	-2.43971	0	0
27220	Cartpt	ENSMUSG00000021647	5.485	1.587	2.235	-1.80461	-1.3189	0	0
26360	Angptl2	ENSMUSG00000004105	0.542	1.395	1.27	1.36553	1.23734	0	0
20429	Shox2	ENSMUSG00000027833	0.033	0.647	0.585	4.37297	4.10642	0	0
14599	Gh	ENSMUSG00000020713	22.325	2.06	7.893	-3.53206	-1.65731	0	0
18232	Nxph2	ENSMUSG00000069132	1.125	0.463	0.52	-1.28095	-1.10769	0	0
102637131	Gm12976		0.18	0.013	0.045	-3.78812	-2.0616	0	0
108167918	Gm46290		0.938	0	0.422	-7.98419	-1.07327	0	1e-05
18188	Nrtn	ENSMUSG00000039481	0.67	1.41	1.6	1.08245	1.15772	0.00054	0.0002
12374	Casr	ENSMUSG00000051980	0.252	0.085	0.087	-1.56646	-1.58082	0	0
13599	Ecel1	ENSMUSG00000026247	3.643	0.733	1.218	-2.37732	-1.58433	0	0
246048	Chodl	ENSMUSG00000022860	0.42	0.113	0.103	-1.89976	-2.00159	0	0
100862261	Fam205a3	ENSMUSG00000093996	0.193	0.4	1.248	1.22704	2.7894	0	0
68775	Atp6v1c2	ENSMUSG00000020566	0.968	0.395	0.427	-1.26651	-1.16841	2e-05	9e-05
14067	F5	ENSMUSG00000026579	0.345	1.375	0.17	1.9879	-1.02877	0	0
BGIG10090_47959	BGIG10090_47959		1.415	0.285	0.585	-2.33351	-1.32192	0	2e-05
11826	Aqp1	ENSMUSG00000004655	0.38	1.217	0.128	1.67286	-1.58581	0	3e-05
BGIG10090_47832	BGIG10090_47832		4.737	0.682	2.397	-2.82983	-1.06852	0	0
BGIG10090_47741	BGIG10090_47741		0.003	2.783	1.81	10.3675	9.74316	0	0
BGIG10090_47618	BGIG10090_47618		0.068	0.2	0	1.55338	-5.10397	0.00023	0.00016
BGIG10090_47611	BGIG10090_47611		0.09	0.025	0	-1.8575	-6.28465	0.00024	0
BGIG10090_47835	BGIG10090_47835		2.962	0	0.782	-13.6921	-1.83683	0	0
BGIG10090_48080	BGIG10090_48080		0.112	0.285	0.432	1.35475	1.94134	0	0
BGIG10090_47878	BGIG10090_47878		0.138	0	0	-5.09221	-5.10657	0.00012	0.00016
BGIG10090_47575	BGIG10090_47575		0.653	0.242	0.19	-1.43993	-1.35918	0.00018	0.00049
BGIG10090_47745	BGIG10090_47745		0.02	0.102	0.103	2.49337	2.47144	0.00023	0.00037
BGIG10090_45405	BGIG10090_45405		0.015	0.072	0.083	1.83507	2.09163	0.00084	6e-05
BGIG10090_45226	BGIG10090_45226		0	0.765	0.835	7.17311	7.29566	0	0
BGIG10090_45066	BGIG10090_45066		0.03	1.143	0.175	5.19631	2.48571	0	7e-05
102632036	Gm30211		0.69	2.207	2.192	1.68701	1.70417	0	0
BGIG10090_45523	BGIG10090_45523		0.11	0.33	0.315	1.34457	1.28692	0	0
545192	Baiap3	ENSMUSG00000047507	4.77	1.605	2.367	-1.57527	-1.01417	0	0
BGIG10090_40779	BGIG10090_40779		2.365	1.105	0.85	-1.08992	-1.46554	1e-05	0
280668	Adam1a	ENSMUSG00000072647	0.59	0	0.145	-7.75166	-2.05673	0	0
83428	Ucn3	ENSMUSG00000044988	0.41	0	0.013	-6.07742	-5.09178	0	0
21743	Inmt	ENSMUSG00000003477	0.633	1.54	1.542	1.28891	1.27454	2e-05	4e-05
107585	Dio3	ENSMUSG00000075707	5.713	1.645	1.64	-1.823	-1.77429	0	0
667118	Zbed6	ENSMUSG00000102049	0.338	0.748	0.965	1.16005	1.54564	0	0
209195	Clic6	ENSMUSG00000022949	1.215	3.502	0.56	1.5139	-1.14157	0	0
333315	Frem3	ENSMUSG00000042353	0.29	0.13	0.112	-1.19056	-1.38181	0	0
243270	Hcar1	ENSMUSG00000049241	0.243	0.49	0.498	1.04333	1.0729	0.00016	0.00012
193736	Zbtb12	ENSMUSG00000049823	0.547	0	0.095	-6.90215	-2.46234	0	0
19223	Ptgis	ENSMUSG00000017969	0.235	0.73	0.688	1.65287	1.5788	0	1e-05
22139	Ttr	ENSMUSG00000061808	253.623	589.91	24.227	1.23262	-3.38233	0	0
13732	Emp3	ENSMUSG00000040212	0.555	1.778	2.065	1.66757	1.87187	0	0
109620	Dsp	ENSMUSG00000054889	2.6	7.375	6.297	1.54592	1.28615	0	0
14559	Gdf1	ENSMUSG00000109523	7.022	2.462	12.607	-1.19958	1.1318	0	0
19109	Prl	ENSMUSG00000021342	5.905	0.755	1.77	-3.07366	-1.87746	0	0
14275	Folr1	ENSMUSG00000001827	0.828	3.3	0.328	2.13072	-1.35551	0	0.00086
12311	Calcr	ENSMUSG00000023964	0.125	0.015	0.01	-3.1485	-3.74783	3e-05	1e-05
13082	Cyp26a1	ENSMUSG00000024987	0.598	0.212	0.223	-1.53998	-1.34285	0.00011	0.00073
22044	Trh	ENSMUSG00000005892	4.92	0.205	2.225	-4.59908	-1.08988	0	0
545490	Zfp973	ENSMUSG00000078879	0	1.1	0.375	7.32083	5.76254	0	0
27385	Magel2	ENSMUSG00000056972	1.093	0.51	0.405	-1.1199	-1.43153	0	0
226413	Lct	ENSMUSG00000026354	4.395	8.695	8.717	1.05153	1.02008	0	0
30060	Meltf	ENSMUSG00000022780	0.045	0.14	0.168	1.77433	2.05695	0.00079	4e-05
15567	Slc6a4	ENSMUSG00000020838	0.358	0.035	0.013	-3.25542	-4.85474	0	0
108167803	Gm46219		1.572	0	0	-6.66849	-6.68285	0	0
232156	Slc4a5	ENSMUSG00000068323	0.198	1.16	0.062	2.55993	-1.63235	0	2e-05
16370	Irs4	ENSMUSG00000054667	0.498	0.065	0.1	-2.88717	-2.24443	0	0
12266	C3	ENSMUSG00000024164	0.098	0.39	0.235	2.12078	1.3586	0	0.00093
319776	Tmem72	ENSMUSG00000048108	0.13	0.505	0.02	2.01428	-2.63235	0	5e-05
20183	Rxrg	ENSMUSG00000015843	4.435	1.61	1.998	-1.43512	-1.12168	0	0
18420	Otp	ENSMUSG00000021685	0.32	0.025	0.025	-4.1485	-4.16287	0	0
73191	Fezf1	ENSMUSG00000029697	0.198	0.015	0.037	-3.98722	-2.67966	0	3e-05
29862	Ninj2	ENSMUSG00000041377	1.075	2.357	2.183	1.16576	1.03234	2e-05	0.00036
78896	1500015O10Rik	ENSMUSG00000026051	2.893	6.508	1.26	1.18457	-1.17597	0	0
214189	Scgn	ENSMUSG00000021337	0.47	1.13	1.012	1.32061	1.12254	1e-05	0.00037
57249	Gabrq	ENSMUSG00000031344	0.608	0.233	0.235	-1.27538	-1.3619	0	0
12738	Cldn2	ENSMUSG00000047230	0.522	1.49	0.207	1.73586	-1.08586	0	0.0007
15077	Hist2h3c1	ENSMUSG00000093769	0.665	0	0	-5.53446	-5.54883	0	1e-05
245424	Gpr101	ENSMUSG00000036357	3.845	1.84	1.685	-1.07484	-1.17417	0	0
272636	Esyt3	ENSMUSG00000037681	0.838	0.417	0.263	-1.00619	-1.66652	0	0
244810	AW551984	ENSMUSG00000038112	4.312	1.855	2.038	-1.20926	-1.04739	0	0
22045	Trhr	ENSMUSG00000038760	3.99	1.69	1.48	-1.2228	-1.39349	0	0
18113	Nnmt	ENSMUSG00000032271	1.978	0.87	0.752	-1.16818	-1.43532	0	0
246133	Kcne2	ENSMUSG00000039672	0.895	3.032	0.292	1.77923	-1.53282	0	0
226438	Igfn1	ENSMUSG00000051985	1.143	0.305	2.265	-1.71179	1.23416	0	0
70894	Efcab3	ENSMUSG00000020690	0.348	0.115	0.117	-1.76999	-1.42179	0	4e-05
13386	Dlk1	ENSMUSG00000040856	6.207	2.8	2.595	-1.18503	-1.24321	0	0
