# Supplementary material for: Chronic d-ribose and d-mannose overload induce depressive/anxiety-like behavior and spatial memory impairment in mice
Source: Transl Psychiatry. 2021 Feb 2;11:90. doi: 10.1038/s41398-020-01126-4 (PMC7854712; doi:10.1038/s41398-020-01126-4)
Supplement: Supplementary file 12 — Supplementary Table S9 [file 41398_2020_1126_MOESM12_ESM.xlsx]

## Sheet: RIB meta_gene correlation
Compound name	Gene ID	Gene Symbol	Correlation efficient (r)	P value
gamma-Glutamyl-L-methionine	20429	Shox2	0.803367	0.016314
gamma-Glutamyl-L-methionine	238271	Kcnh5	0.824029	0.0118881
gamma-Glutamyl-L-methionine	BGIG10090_45066	BGIG10090_45066	0.917372	0.00132439
gamma-Glutamyl-L-methionine	BGIG10090_44975	BGIG10090_44975	0.888507	0.00318155
gamma-Glutamyl-L-methionine	105243486	Gm39394	0.888507	0.00318155
gamma-Glutamyl-L-methionine	68498	Tspan11	0.820418	0.0125986
Glycine	67473	Slc47a1	0.882852	0.00367442
Glycine	225518	Prdm6	0.808292	0.0151787
Glycine	242509	Bnc2	0.863496	0.00572555
Glycine	19215	Ptgds	0.839495	0.0091329
Glycine	BGIG10090_47741	BGIG10090_47741	0.927723	0.000893515
Glycine	BGIG10090_47819	BGIG10090_47819	0.818723	0.0129411
Glycine	18976	Pomc	0.81094	0.0145893
Glycine	21416	Tcf7l2	0.812707	0.0142041
Glycine	23937	Mab21l2	0.917747	0.00130681
Glycine	12904	Crabp2	0.894453	0.00271172
Glycine	14234	Foxc2	0.846605	0.00801722
Glycine	110834	Chrna3	0.851659	0.00727961
Glycine	21419	Tfap2b	0.919562	0.0012239
Glycine	14411	Slc6a12	0.884262	0.00354724
Glycine	13732	Emp3	0.910793	0.00165812
Glycine	17313	Mgp	0.837595	0.00944672
Glycine	64290	Foxb1	0.91976	0.00121507
Glycine	19378	Aldh1a2	0.939238	0.000535592
Glycine	12843	Col1a2	0.889709	0.00308262
Glycine	71934	Car13	0.863476	0.00572805
Glycine	12825	Col3a1	0.91102	0.00164578
Glycine	18505	Pax3	0.89408	0.00273983
Glycine	11568	Aebp1	0.802049	0.0166265
Glycine	12266	C3	0.85528	0.00677887
Glycine	18509	Pax7	0.910395	0.00167989
Glycine	105980075	Gm20716	0.970293	6.41e-05
Glycine	22420	Wnt6	0.894247	0.00272724
Glycine	14462	Gata3	0.910291	0.0016856
Glycine	19214	Ptgdr	0.806851	0.0155056
Adenine	234577	Cpne2	0.81453	0.0138135
Adenine	435766	Tnni3k	0.873918	0.00454885
Adenine	BGIG10090_48038	BGIG10090_48038	0.811681	0.014427
Adenine	BGIG10090_47611	BGIG10090_47611	0.848244	0.00777302
Adenine	BGIG10090_47847	BGIG10090_47847	0.8535	0.00702212
Adenine	102632036	Gm30211	-0.840651	0.00894518
Adenine	BGIG10090_40779	BGIG10090_40779	0.898789	0.00239914
Adenine	56410	Cbln3	0.862126	0.00589338
Adenine	101613	Nlrp6	0.86512	0.00553074
Adenine	30060	Meltf	-0.847836	0.00783339
Adenine	81600	Chia1	0.901332	0.00222723
Adenine	629147	Ctxn3	-0.808685	0.0150902
Adenine	21380	Tbx1	0.917316	0.00132704
Adenine	243407	C130060K24Rik	0.931239	0.000771431
Thiamine	209195	Clic6	-0.810921	0.0145936
Thiamine	108167803	Gm46219	-0.810263	0.0147387
