# Supplementary material for: Chronic d-ribose and d-mannose overload induce depressive/anxiety-like behavior and spatial memory impairment in mice
Source: Transl Psychiatry. 2021 Feb 2;11:90. doi: 10.1038/s41398-020-01126-4 (PMC7854712; doi:10.1038/s41398-020-01126-4)
Supplement: Supplementary file 13 — Supplementary Table S10 [file 41398_2020_1126_MOESM13_ESM.xlsx]

## Sheet: MAN meta_gene correlation
Compound name	Gene ID	Gene Symbol	Correlation efficient (r)	P value
gamma-Glutamyl-L-methionine	BGIG10090_47987	BGIG10090_47987	0.936111	0.000621107
gamma-Glutamyl-L-methionine	BGIG10090_45523	BGIG10090_45523	0.82289	0.0121093
gamma-Glutamyl-L-methionine	14811	Grin2a	0.849767	0.00755039
gamma-Glutamyl-L-methionine	667118	Zbed6	0.830863	0.0106138
gamma-Glutamyl-L-methionine	108167809	Gm46223	0.81648	0.0134034
gamma-Glutamyl-L-methionine	545490	Zfp973	0.935318	0.000644141
gamma-Glutamyl-L-methionine	100039441	Gm2237	0.944364	0.000412759
Glycine	27220	Cartpt	-0.818008	0.0130875
Glycine	26360	Angptl2	0.853802	0.00698057
Glycine	18232	Nxph2	-0.840168	0.00902321
Glycine	57435	Plin4	0.87684	0.00424952
Glycine	18188	Nrtn	0.814889	0.0137376
Glycine	13640	Efna5	-0.864305	0.00562793
Glycine	18551	Pcsk4	-0.88405	0.00356619
Glycine	320712	Abi3bp	-0.856767	0.00657977
Glycine	BGIG10090_47786	BGIG10090_47786	-0.815971	0.0135097
Glycine	BGIG10090_46168	BGIG10090_46168	-0.886626	0.00334041
Glycine	BGIG10090_47621	BGIG10090_47621	-0.882853	0.0036743
Glycine	170721	Papln	-0.897162	0.00251353
Glycine	103611159	Gm38667	0.92618	0.000950831
Glycine	BGIG10090_40779	BGIG10090_40779	-0.807682	0.0153164
Glycine	14811	Grin2a	0.884809	0.00349864
Glycine	19218	Ptger3	-0.804132	0.0161344
Glycine	280668	Adam1a	-0.804727	0.0159953
Glycine	12789	Cnga2	-0.876792	0.00425437
Glycine	14281	Fos	-0.802971	0.0164076
Glycine	667118	Zbed6	0.863285	0.00575128
Glycine	104080	Nxph4	-0.897465	0.00249198
Glycine	109620	Dsp	0.909091	0.00175256
Glycine	102638251	Gm12536	0.878612	0.00407442
Glycine	226143	Cyp2c23	-0.816683	0.0133612
Glycine	382427	Best3	0.902029	0.00218155
Glycine	382395	Gm5174	-0.849933	0.00752648
Glycine	232345	A2m	0.801776	0.0166919
Glycine	12426	Cckbr	-0.810199	0.0147528
Glycine	110902	Chrna2	0.933538	0.000697827
Glycine	230824	Grhl3	-0.843825	0.00844237
Glycine	226438	Igfn1	-0.852826	0.00711569
Glycine	70894	Efcab3	-0.814127	0.0138994
Glycine	320844	Amigo3	-0.933232	0.000707349
Glycine	100039441	Gm2237	0.817155	0.0132632
Adenine	13640	Efna5	0.818065	0.0130757
Adenine	18551	Pcsk4	0.896552	0.00255735
Adenine	BGIG10090_47832	BGIG10090_47832	0.81167	0.0144294
Adenine	BGIG10090_47897	BGIG10090_47897	-0.843425	0.00850479
Adenine	14281	Fos	0.900498	0.00228273
Adenine	667118	Zbed6	-0.869528	0.00502336
Adenine	12023	Barx2	0.835343	0.00982749
Adenine	105247253	Gm6851	0.879688	0.00397033
Adenine	226143	Cyp2c23	0.842011	0.00872747
Adenine	102635200	LOC102635200	0.833974	0.0100639
Adenine	108167803	Gm46219	0.806977	0.0154767
Adenine	213393	Depp1	0.913394	0.00152031
Adenine	320844	Amigo3	0.891805	0.00291503
Adenine	100039441	Gm2237	-0.801385	0.0167856
NG,NG-Dimethyl-L-arginine (ADMA)	BGIG10090_47791	BGIG10090_47791	0.851641	0.00728224
NG,NG-Dimethyl-L-arginine (ADMA)	BGIG10090_47618	BGIG10090_47618	0.91737	0.00132449
NG,NG-Dimethyl-L-arginine (ADMA)	231162	Cytl1	0.805895	0.0157248
Acetylcholine	BGIG10090_47936	BGIG10090_47936	-0.801853	0.0166734
Acetylcholine	BGIG10090_45452	BGIG10090_45452	-0.832395	0.0103407
Acetylcholine	BGIG10090_45466	BGIG10090_45466	-0.833294	0.0101824
Nicotinamide adenine dinucleotide (NAD)	BGIG10090_47835	BGIG10090_47835	-0.821764	0.0123308
Nicotinamide adenine dinucleotide (NAD)	BGIG10090_48064	BGIG10090_48064	-0.821764	0.0123308
Nicotinamide adenine dinucleotide (NAD)	BGIG10090_47897	BGIG10090_47897	0.863006	0.00578522
Nicotinamide adenine dinucleotide (NAD)	BGIG10090_40779	BGIG10090_40779	-0.855606	0.00673486
Nicotinamide adenine dinucleotide (NAD)	280668	Adam1a	-0.834073	0.0100467
Nicotinamide adenine dinucleotide (NAD)	226143	Cyp2c23	-0.854472	0.00688857
Nicotinamide adenine dinucleotide (NAD)	100039815	Gm2436	-0.839514	0.0091297
Nicotinamide adenine dinucleotide (NAD)	15567	Slc6a4	-0.830266	0.0107215
Nicotinamide adenine dinucleotide (NAD)	108167803	Gm46219	-0.924782	0.00100478
Nicotinamide adenine dinucleotide (NAD)	11540	Adora2a	-0.890637	0.00300769
Nicotinamide adenine dinucleotide (NAD)	320844	Amigo3	-0.830495	0.0106802
Creatinine	26360	Angptl2	0.814027	0.0139207
Creatinine	57435	Plin4	0.823686	0.0119545
Creatinine	BGIG10090_47959	BGIG10090_47959	-0.855273	0.00677985
Creatinine	BGIG10090_47791	BGIG10090_47791	0.847603	0.00786789
Creatinine	BGIG10090_47636	BGIG10090_47636	-0.821179	0.0124468
Creatinine	BGIG10090_46168	BGIG10090_46168	-0.816602	0.013378
Creatinine	BGIG10090_47897	BGIG10090_47897	0.847173	0.00793202
Creatinine	BGIG10090_40779	BGIG10090_40779	-0.864521	0.0056021
Creatinine	14811	Grin2a	0.899335	0.00236152
Creatinine	11370	Acadvl	0.806805	0.015516
Creatinine	19223	Ptgis	0.825871	0.0115356
Creatinine	382427	Best3	0.830757	0.0106329
Creatinine	232345	A2m	0.852102	0.00721711
Creatinine	637079	Iqcn	-0.85243	0.00717108
Creatinine	381409	Cdh26	0.891679	0.00292487
Creatinine	320844	Amigo3	-0.871294	0.00482889
D-Glucose 6-phosphate	18232	Nxph2	0.815872	0.0135305
D-Glucose 6-phosphate	BGIG10090_47835	BGIG10090_47835	0.82948	0.0108643
D-Glucose 6-phosphate	BGIG10090_48064	BGIG10090_48064	0.82948	0.0108643
D-Glucose 6-phosphate	BGIG10090_46168	BGIG10090_46168	0.801383	0.016786
D-Glucose 6-phosphate	BGIG10090_47897	BGIG10090_47897	-0.829105	0.010933
D-Glucose 6-phosphate	BGIG10090_40779	BGIG10090_40779	0.924214	0.00102726
D-Glucose 6-phosphate	280668	Adam1a	0.860781	0.00606107
D-Glucose 6-phosphate	226143	Cyp2c23	0.882217	0.00373265
D-Glucose 6-phosphate	100039815	Gm2436	0.853642	0.00700261
D-Glucose 6-phosphate	15567	Slc6a4	0.829432	0.0108732
D-Glucose 6-phosphate	108167803	Gm46219	0.930705	0.00078921
D-Glucose 6-phosphate	11540	Adora2a	0.885806	0.00341125
D-Glucose 6-phosphate	320844	Amigo3	0.839347	0.00915708
Deoxycytidine monophosphate (dCMP)	330721	Nek5	0.819661	0.0127509
Deoxycytidine monophosphate (dCMP)	75472	Cfap126	0.849191	0.00763418
Deoxycytidine monophosphate (dCMP)	108168003	Gm46353	0.8534	0.00703601
Deoxycytidine monophosphate (dCMP)	18606	Enpp2	0.801069	0.0168614
Deoxycytidine monophosphate (dCMP)	BGIG10090_47741	BGIG10090_47741	0.83519	0.00985375
Deoxycytidine monophosphate (dCMP)	21743	Inmt	0.872122	0.00473929
Deoxycytidine monophosphate (dCMP)	16591	Kl	0.800596	0.0169755
Deoxycytidine monophosphate (dCMP)	16840	Cnmd	0.829463	0.0108674
Deoxycytidine monophosphate (dCMP)	76281	Tax1bp3	-0.839682	0.00910227
Deoxycytidine monophosphate (dCMP)	100039175	Gm9780	0.919426	0.00122998
Deoxycytidine monophosphate (dCMP)	433466	Jmjd7	0.90058	0.00227724
Deoxycytidine monophosphate (dCMP)	16691	Krt8	0.824342	0.0118276
Deoxycytidine monophosphate (dCMP)	22146	Tuba1c	0.856804	0.00657478
Deoxycytidine monophosphate (dCMP)	78801	Ak7	0.890928	0.00298442
Deoxycytidine monophosphate (dCMP)	626858	Gm6713	-0.837493	0.0094638
Deoxycytidine monophosphate (dCMP)	16913	Psmb8	0.88	0.00394056
Deoxycytidine monophosphate (dCMP)	546144	Wdr72	0.813292	0.0140781
Deoxycytidine monophosphate (dCMP)	13813	Eomes	0.824654	0.0117677
Ethanolamine	76843	Dtl	-0.869868	0.0049856
Ethanolamine	74563	Rasgef1c	-0.849393	0.00760479
Ethanolamine	13640	Efna5	-0.809228	0.0149686
Ethanolamine	BGIG10090_47636	BGIG10090_47636	-0.867624	0.00523871
Ethanolamine	BGIG10090_35257	BGIG10090_35257	0.870947	0.00486668
Ethanolamine	170721	Papln	-0.920634	0.00117658
Ethanolamine	BGIG10090_37384	BGIG10090_37384	-0.861734	0.00594193
Ethanolamine	435376	Atp6ap1l	-0.843873	0.00843496
Ethanolamine	19218	Ptger3	-0.871881	0.00476529
Ethanolamine	12810	Coch	-0.950862	0.00028579
Ethanolamine	213436	Rtl3	0.938854	0.000545641
Ethanolamine	104080	Nxph4	-0.868732	0.00511265
Ethanolamine	353235	Pcdha8	-0.805768	0.015754
Ethanolamine	216835	Usp43	-0.909727	0.00171689
Ethanolamine	12511	Cd6	-0.82909	0.0109357
Ethanolamine	50722	Dkkl1	-0.96567	9.85607e-05
Ethanolamine	320858	L3mbtl4	-0.839522	0.00912846
Ethanolamine	12426	Cckbr	-0.942111	0.000464171
Ethanolamine	17896	Myl4	-0.908467	0.00178804
Ethanolamine	230824	Grhl3	-0.829454	0.010869
Ethanolamine	232201	Arhgap25	-0.887478	0.00326786
Ethanolamine	21393	Tcap	-0.871487	0.00480788
Ethanolamine	100043920	Fam205a4	-0.814025	0.0139211
GDP-L-fucose	320712	Abi3bp	-0.851116	0.00735671
Orotic acid	100041504	LOC100041504	0.832252	0.010366
Orotic acid	239250	Slitrk6	0.827002	0.0113225
myo-Inositol	100861978	LOC100861978	-0.840019	0.00904742
myo-Inositol	BGIG10090_46636	BGIG10090_46636	-0.857456	0.00648875
myo-Inositol	BGIG10090_47608	BGIG10090_47608	-0.922652	0.00109081
myo-Inositol	BGIG10090_43626	BGIG10090_43626	-0.9224	0.00110127
myo-Inositol	170732	Trhr2	-0.861903	0.005921
myo-Inositol	74127	Krt80	-0.894733	0.00269083
Cytidine monophosphate N-acetylneuraminic acid	574405	DXBay18	0.84632	0.00806011
Cytidine monophosphate N-acetylneuraminic acid	BGIG10090_47603	BGIG10090_47603	0.84091	0.00890344
Nicotinamide	BGIG10090_46168	BGIG10090_46168	-0.817708	0.0131492
Nicotinamide	BGIG10090_47621	BGIG10090_47621	-0.808764	0.0150725
Nicotinamide	BGIG10090_35257	BGIG10090_35257	0.876071	0.00432708
Nicotinamide	BGIG10090_45002	BGIG10090_45002	0.800225	0.0170655
Nicotinamide	19223	Ptgis	0.849286	0.00762026
Nicotinamide	13732	Emp3	0.889678	0.00308522
Nicotinamide	30060	Meltf	0.847711	0.00785192
Nicotinamide	434794	Xlr4a	0.909254	0.00174336
Nicotinamide	381409	Cdh26	0.80942	0.0149257
Nicotinamide	100043920	Fam205a4	-0.810466	0.0146938
